# Supplementary material for: Comparative venom gland transcriptomics of Naja kaouthia (monocled cobra) from Malaysia and Thailand: elucidating geographical venom variation and insights into sequence novelty
Source: PeerJ. 2017 Apr 5;5:e3142. doi: 10.7717/peerj.3142 (PMC5384570; doi:10.7717/peerj.3142)
Supplement: Supplemental Information 3 [file peerj-05-3142-s003.xlsx]

## Sheet: Toxins_annotated ID
Thai Naja kaouthia Venom Gland Transcriptome Toxin Transcripts Annotations (Updated 1/6/2016)
Three finger toxin (3FTx)
ID	Subtype	Protein ID	gene Length	Read	FPKM	A. acid sequence	Accesion	Coverage	Species	A.acid length	ID length	Identified Protein	Coverage	Full sequences
Unigene46405_NKT	L-3FTx	Alpha-elapitoxin-Nk2a	308	4658615	570809	KTWCDAFCSIRGKRVDLGCAATCPTVKTGVDIQCCSTDNCNPFPTRKRP	gi|128930|sp|P01391	23-71	[Naja kaouthia]	49	71	NKT_FTX01
CL4195.Contig3_NKT	L-3FTx	Alpha-elapitoxin-Nk2a	341	1442623	159655	MKTLLLTLVLVTIVCLDLGYTIRCFITPDITSKDCPNGHVCYTKTWCDAFC	gi|128930|sp|P01391	1-30	[Naja sputatrix]	51	90	NKT_FTX02
CL119.Contig2_NKT	L-3FTx	hypothetical protein L345_18084	580	812	52.8339	LEPGLELPNAPENWRSHRTCLCSAWVSLGSCPVARHSKQCKERG	gi|565271029|sp|V8N212	40-83	[Ophiophagus hannah]	44	115	NKT_FTX03
CL451.Contig3_NKT	S-3FTx	Cobrotoxin-c	306	1167230	143953	NCYKKWWSDHRGTIIERGCGCPKVKPGVNLNCCRTDRCNN	gi|28380029|sp|P59276	22-61	[Naja kaouthia]	40	61	NKT_FTX04
CL4195.Contig4_NKT	S-3FTx	Cobrotoxin-c	338	1199303	133905	MKTLLLTLLVVTIVCLDLGYTLECHNQQSSQAPTTKTCSGETNCYKKWWS	gi|28380029|sp|P59276	1-15	[Naja kaouthia]	50	61	NKT_FTX05
CL451.Contig2_NKT	S-3FTx	Cobrotoxin	306	432746	53369.9	NCYKKRWRDHRGYRTERGCGCPSVRNGIEINCCTTDRCNN	gi|46397632|sp|P60770	44-83	[Naja atra]	40	83	NKT_FTX06
Unigene46729_NKT	S-3FTx	Short neurotoxin SNTX11	227	60652	10083.3	IVCLDLGYAMECYRMSNIVTCQPWEKFCYKEVTMFFPNHPVHLSGCASECTETNSKFCCT	gi|123910516|sp|Q2VBP1	13-77	[Ophiophagus hannah]	65	78	NKT_FTX07	Full	1
						TDKCN
Unigene46731_NKT	S-3FTx	Neurotoxin homolog NL1	417	19215	1738.96	LTLVVVTMVCMDLGYTTICYNHLTRTSETTEICPDSWYFCYKISLADGNDVRIKRGCTFT	gi|46397021|sp|Q9DEQ3	6-86	[Naja atra]	81	86	NKT_FTX08	Full	2
						CPELRPTGIYVYCCRRDKCNQ
Unigene46742_NKT	S-3FTx	Neurotoxin-like protein NTL2	163	585	135.442	CLDLGYTRLCLSDYSIFSETIEICPDGHNFCFKKFPKGITRLPWVIRGCAATC	gi|46396552|sp|Q9W717	15-67	[Naja atra]	53	86	NKT_FTX09
CL451.Contig1_NKT	S-3FTx	Cytotoxin 3	281	2065425	277388	KTVPVKRGCIDACPKNSLLVKYVCCNTDRCN	gi|117697|sp|P01446	30-60	[Naja kaouthia]	31	60	NKT_FTX10
CL4195.Contig1_NKT	S-3FTx	Cytotoxin 5	361	169446	17713.7	MKTLLLTLVVVTIVCLDLGYTLKCNKLVPLFYKTCPAGKNLCYKMFMVSNKTVPVKR	gi|2500802|sp|Q98961	1-57	[Naja atra]	57	81	NKT_FTX11
Unigene46728_NKT	S-3FTx	Cardiotoxin 7	229	93483	15405.7	DLGYTLKCHNTQLPFIYKTCPEGKNLCFKATLKKFPLKIPIKRGCADNCPKNSALLKYVC	gi|2500805|sp|Q91996	17-83	[Naja atra]	67	83	NKT_FTX12	Full	3
						CSTDKCN
CL3217.Contig1_NKT	S-3FTx	Muscarinic toxin-like protein 2	201	38209	7173.88	LTCVKEKSIFGVTTEDCPDGQNLCFKRWHMIVPGRYKKTRGCAATCPIAENRDVIECCST	gi|12230755|sp|P82463	1-62	[Naja kaouthia]	62	65	NKT_FTX13	Full	4
						DK
Unigene46406_NKT	NC-3FTx	Weak tryptophan-containing neurotoxin	312	514999	62292.6	CFKKLHQRRPLSWRYIRGCADTCPVGKPYEMIECCSTDKCNR	gi|311033516|sp|P82935	45-86	[Naja kaouthia]	42	86	NKT_FTX14
CL4195.Contig2_NKT	NC-3FTx	Probable weak neurotoxin NNAM2	344	117334	12872.1	MKTLLLTLVVVTIVCLDLGYTLTCLNCPEMFCGKFQICRNGEKICFKKLHQR	gi|14195419|sp|Q9YGI4	1-52	[Naja atra]	52	86	NKT_FTX15
Unigene30804_NKT	NC-3FTx	three finger toxin-like precursor	367	138	14.1905	MRKIILCVLAVLLWSQVVDALVCYHCPNGGRCFTTTTCSSNQDQCMTIWFKGVGFQPPRY	gi|88861958|sp|Q27J50	1-93	[Lachesis muta]	93	93	NKT_FTX16	Full	5
						AKRCGSQYECQLLNSVPQSGVSAICCGFDRCNR
16					1.46656e+06							16		5
Cysteine-rich secretory protein (CRISP)
ID	Subtype	Protein ID	gene Length	Read	FPKM	A. acid sequence	Accesion	Coverage	Species	A.acid length	ID length	Identified Protein	Coverage	Full sequences
CL713.Contig3_NKT		Cysteine-rich venom protein natrin-1	503	27970	2098.5	SESTRRKKKQKEIVDLHNSLRRRVSPTASNMLKMEWYPEAASNAERWANTCSLNHSPDNL	gi|48428837|sp|Q7T1K6	24-190	[Naja atra]	167	239	NKT_CRP01
						RVLEGIQCGESIYMSSNARTWTEIIHLWHDEYKNFVYGVGANPPGSVTGHYTQIVWYQTY
						RAGCAVSYCPSSAWSYFYVCQYCPSGNFQGKTATPYKLGPPCGDCPS
CL713.Contig1_NKT		Cysteine-rich venom protein kaouthin-2	837	35214	1587.72	MIAFIVLLSLAAVLQQSSGTVDFASESSNKRENQKQIVDKHNALRRSVRPTARNMLQMEW	gi|197726031|sp|P84808	1-232	[Naja kaouthia]	232	238	NKT_CRP02	Full	6
						NSNAAQNAKRWADRCSFAHSPPHLRTVGKIGCGENLFMSSQPYAWSRVIQSWYDENKKFV
						YGVGANPPGSVIGHYTQIVWYNSHLLGCGAAKCSSSKYLYVCQYCPAGNIIGSIATPYKS
						GPPCGDCPSACDNGLCTNPCTIYNKLTNCDSLLKQSSCQDDWIKSNCPASCF
Unigene914_NKT		Cysteine-rich venom protein natrin-1	396	9035	861.029	MIAFSLLCFAAVLQQSFGNVDFNSESTRRK	gi|48428837|sp|Q7T1K6	1-30	[Naja atra]	30	239	NKT_CRP03
CL2192.Contig3_NKT		Cysteine-rich venom protein natrin-2	3877	20440	198.962	HHNVFSNCQSLAKQNACQTEWMKSKCAASCFCRTEII	gi|48428841|sp|Q7ZZN8	202-238	[Naja atra]	37	238	NKT_CRP04
CL2766.Contig1_NKT		Cysteine-rich venom protein natrin-1	306	118	14.5528	WYPEAASNTERWANNCSLHHSPNSWRVL	gi|48428837|sp|Q7T1K6	59-86	[Naja atra]	28	221	NKT_CRP05
5					4760.77							5		1
Cobra venom factor (CVF)
ID	Subtype	Protein ID	gene Length	Read	FPKM	A. acid sequence	Accesion	Coverage	Species	A.acid length	ID length	Identified Protein	Coverage	Full sequences
Unigene46565_NKT		Cobra venom factor	2116	25643	457.339	ELPDREVPIRYRINYENALLARTVETKLNQDITVTASGDGKATMTILTFYNAQLQEKANV	gi|54035743|sp|Q91132	1280-1642	[Naja kaouthia]	363	1642	NKT_CVF01
						CNKFHLNVSVENIHLNAMGAKGALMLKICTRYLGEVDSTMTIIDISMLTGFLPDAEDLTR
						LSKGVDRYISRYEVDNNMAQKVAVIIYLNKVSHSEDECLHFKILKHFEVGFIQPGSVKVY
						SYYNLDEKCTKFYHPDKGTGLLNKICIGNVCRCAGETCSSLNHQERIDVPLQIEKACETN
						VDYVYKTKLLRIEEQDGNDIYVMDVLEVIKQGTDENPRAKTHQYISQRKCQEALNLKVND
						DYLIWGSRSDLLPTKDKISYIITKNTWIERWPHEDECQEEEFQKLCDDFAQFSYTLTEFG
						CPT
Unigene46566_NKT		Cobra venom factor	3893	45291	439.048	MERMALYLVAALLIGFPGSSHGALYTLITPAVLRTDTEEQILVEAHGDSTPKQLDIFVHD	gi|54035743|sp|Q91132	1-1287	[Naja kaouthia]	1467	1642	NKT_CVF02
						FPRKQKTLFQTRVDMNPAGGMLVTPTIEIPAKEVSTDSRQNQYVVVQVTGPQVRLEKVVL
						LSYQSSFLFIQTDKGIYTPGSPVLYRVFSMDHNTSKMNKTVIVEFQTPEGILVSSNSVDL
						NFFWPYNLPDLVSLGTWRIVAKYEHSPENYTAYFDVRKYVLPSFEVRLQPSEKFFYIDGN
						ENFHVSITARYLYGEEVEGVAFVLFGVKIDDAKKSIPDSLTRIPIIDGDGKATLKRDTFR
						SRFPNLNELVGHTLYASVTVMTESGSDMVVTEQSGIHIVASPYQIHFTKTPKYFKPGMPY
						ELTVYVTNPDGSPAAHVPVVSEAFHSMGTTLSDGTAKLILNIPLNAQSLPITVRTNHGDL
						PRERQATKSMTAIAYQTQGGSGNYLHVAITSTEIKPGDNLPVNFNVKGNANSLKQIKYFT
						YLILNKGKIFKVGRQPRRDGQNLVTMNLHITPDLIPSFRFVAYYQVGNNEIVADSVWVDV
						KDTCMGTLVVKGDNLIQMPGAAMKIKLEGDPGARVGLVAVDKAVYVLNDKYKISQAKIWD
						TIEKSDFGCTAGSGQNNLGVFEDAGLALTTSTNLNTKQRSAAKCPQPANRRRRSSVLLLD
						SNASKAAEFQDQDLRKCCEDVMHENPMGYTCEKRAKYIQEGDACKAAFLECCRYIKGVRD
						ENQRESELFLARDDNEDGFIADSDIISRSDFPKSWLWLTKDLTEEPNSQGISSKTMSFYL
						RDSITTWVVLAVSFTPTKGICVAEPYEIRVMKVFFIDLQMPYSVVKNEQVEIRAILHNYV
						NEDIYVRVELLYNPAFCSASTKGQRYRQQFPIKALSSRAVPFVIVPLEQGLHDVEIKASV
						QEALWSDGVRKKLKVVPEGVQKSIVTIVKLDPRAKGVGGTQLEVIKARKLDDRVPDTEIE
						TKIIIQGDPVAQIIENSIDGSKLNHLIITPSGCGEQNMIRMAAPVIATYYLDTTEQWETL
						GINRRTEAVNQIVTGYAQQMVYKKADHSYAAFTNRASSSWLTAYVVKVFAMAAKMVAGIS
						HEIICGGVRWLILNRQQPDGAFKENAPVLSGTMQGGIQGAEEEVYLTAFILVALLESKTI
						CNDYVNSLDSSIKKATNYLLKKYEKLQRPYTTALTAYALAAADQLNDDRVLMAASTGRDH
						WEEYNAHTHNIEGTSYALLALLKMKKFDQTGPIVRWLTDQNFYGETYGQTQATVMAFQAL
						AEYEIQMPTHKDLNLDITIELPDREVP
2					896.387							2
Phospholipase A2 (PLA2)
ID	Subtype	Protein ID	gene Length	Read	FPKM	A. acid sequence	Accesion	Coverage	Species	A.acid length	ID length	Identified Protein	Coverage	Full sequences
CL3677.Contig1_NKT		Acidic phospholipase A2 1	742	456735	23229.8	MNPAHLLILAAVCVSPLGAFSNRPMPLNLYQFKNMIQCTVPNRSWWDFADYGCYCGRGGS	gi|24638468|sp|P00596	1-146	[Naja kaouthia]	146	146	NKT_PLA01	Full	7
						GTPVDDLDRCCQVHDNCYNEAEKISRCWPYFKTYSYECSQGTLTCKGDNDACAAAVCDCD
						RLAAICFAGAPYNNNNYNIDLKARCQ
1					23229.8							1		1
Snake venom metalloproteinase (SVMP)
ID	Subtype	Protein ID	gene Length	Read	FPKM	A. acid sequence	Accesion	Coverage	Species	A.acid length	ID length	Identified Protein	Coverage	Full sequences
CL1340.Contig1_NKT	P-III	nigrescease-1	664	10602	602.566	MIQALLVTICLVVFPYQGSSIILESGNVNDYEVVYPQKVPGLPKGRVQNPQPETKYEDTM	gi|145982768|sp|B5KFV8	1-176	[Cryptophis nigrescens]	176	613	NKT_SMP01
						QYEFQVNGEPVVLHLERNKGLFSEDYTETHYAPDGREITTSPPVQDHCYYHGYIQNEADS
						SAVISACNGLKGHFKHQGETYFIEPLKLSDSEAHAIYKDENVEEEEEIPKUSGUPH
CL738.Contig10_NKT	P-III	Zinc metalloproteinase-disintegrin cobrin	1701	22341	495.659	HFKLQGEIYFIEPLKISDSEAHAIYKDENVEEEDETPKICGVTDTTWKSDEPIKKTSLLT	gi|82223366|sp|Q9PVK7	121-600	[Naja kaouthia]	481	600	NKT_SMP02
						NTPEQDRYLQAEKYIEFYMVVDNIMYRHYKRNQLVIKRKVYEMINTMNMIYRRLNFHIAL
						IGLEIWSNINEINVQSDVKATLDLFGEWREKKLLPRKRNDNAQLLTGIDFNGTPVGLAYI
						GSICNPKTSAAVVQDYSKSTRMVAITMAHEMGHNLGMNHDKGFCTCGFNKCVMSTRRTKP
						AYQFSSCSVREHQRYLLRDRPQCILNKPSRNAIVSPPICGNYFVEVGEECDCGSPADCQS
						ACCNATTCKLQHEAQCDSEECCEKCKFKGAGAECRAAKDDCDLPELCTGQSAECPTDSLQ
						RNGHPCQNNQGYCYNGKCPTMENQCIALLGPNYTVGPAGCFKNNRKGDDVSHCRKENGAK
						IPCAAKDEKCGTLYCTEIKKTGCIVPVSPRDPDGIMAEPGTKCGDGMVCSNRQCVDVKTA
						Y
CL738.Contig12_NKT	P-III	Zinc metalloproteinase-disintegrin cobrin	1701	14318	317.66	HFKLQGEIYFIEPLKISDSEAHAIYKDENVEEEDETPKICGVTDTTWKSDEPIKKTSLLT	gi|82223366|sp|Q9PVK7	121-600	[Naja kaouthia]	481	600	NKT_SMP02
						NTPEQDRYLQAEKYIEFYMVVDNIMYRHYKRNQLVIKRKVYEMINTMNMIYRRLNFHIAL
						IGLEIWSNINEINVQSDVKATLDLFGEWREKKLLPRKRNDNAQLLTGIDFNGTTVGLAYT
						GTLCTRGSVAVVQDYSRRTILMASTMAHELGHNMGIHHDKANCRCSHSPCIMSDTISDKP
						FYEFSSCSVREHQEYLLRERPQCILNKPSRNAIVSRPVCGNNFVEVGEQCDCGSPQDCQS
						TCCNATTCKLQPHAQCDSEECCEKCKFKGAETECRAAKDDCDLPELCTGQSAECPTDSLQ
						RNGHPCQNNQGYCYNGKCPTLTNQCIALRGPGVKVSRDSCFTLNQRTRGCGLCRMEYGRK
						IPCAAKDVKCGRLFCKRRNSMICNCSISPRDPNYGMVEPGTKCGDGMVCSNRQCVDVKTA
						Y
CL738.Contig11_NKT	P-III	Zinc metalloproteinase-disintegrin atragin	1712	17359	382.654	FIEPLELSESEAHAIYKDENVEEEDETPKICAVTQTTWESDESIEKTSQLTNTPEQDRYL	gi|391359383|sp|D3TTC2	121-600	[Naja atra]	481	600	NKT_SMP03
						QVKKYIEFYLIVDNKMYKNHTSKQELRTRVYEMVNYLNTKYRRLNFHIALIGLEIWSNKD
						KVDMDPEANVTLKSFAEWREKLPPHKRNDNAQLLTGIDFNGTPVGLAYIGSICNPKTSAA
						VVQDYSKSTRMVAITMAHEMGHNLGMNHDKGFCTCGFNKCVMSTRRTKPAYQFSSCSVRE
						HQRYLLRDRPQCILNKPSRNAIVSPPICGNYFVEVGEECDCGSPADCQSACCNATTCKLQ
						HEAQCDSEECCEKCKFKGAGAECRAAKDDCDLPELCTGQSAECPTDSLQRNGHPCQNNQG
						YCYNGKCPTLTNQCIALRGPGVKVSRDSCFTLNQRTRGCGLCRMEYGRKIPCAAKDVKCG
						RLFCKRRNSMICNCSISPRDPNYGMVEPGTKCGDGMVCSNRQCVDVKTAY
CL738.Contig9_NKT	P-III	Zinc metalloproteinase-disintegrin atrase-A	1668	15770	356.796	FIEPLELSESEAHAIYKDENVEEEDETPKICAVTQTTWESDESIEKTSQLTNTPEQDRYL	gi|391359381|sp|D5LMJ3	142-607	[Naja atra]	466	607	NKT_SMP04
						QVKKYIEFYLIVDNKMYKNHTSKQELRTRVYEMVNYLNTKYRRLNFHIALIGLEIWSNKD
						KVDMDPEANVTLKSFAEWREKLPPHKRNDNAQLLTGIDFNGTTVGLAYTGTLCTRGSVAV
						VQDYSRRTILMASTMAHELGHNMGIHHDKANCRCSHSPCIMSDTISDKPFYEFSSCSVRE
						HQEYLLRERPQCILNKPSRNAIVSRPVCGNNFVEVGEQCDCGSPQDCQSTCCNATTCKLQ
						PHAQCDSEECCEKCKFKGAETECRAAKDDCDLPELCTGQSAECPTDSLQRNGHPCQNNQG
						YCYNGKCPTMENQCIALLGPNYTVGPAGCFKNNRKGDDVSHCRKENGAKIPCAAKDEKCG
						TLYCTEIKKTGCIVPVSPRDPDGIMAEPGTKCGDGMVCSNRQCVDV
Unigene46685_NKT	P-III	Zinc metalloproteinase mocarhagin	688	5701	312.714	EEEEIPKICGVTQTTWESDEPIEKSSQLTNTPEQDRYLEAKKYIELYMVVDNVMYRKYTS	gi|172046653|sp|Q10749	165-392	[Naja mossambica mossambica]	228	593	NKT_SMP05
						KLHVITRRVYEMVNALNTMYRHLNFHIALIGLEIWSNGNEIKVQSDVRVTLDLFGEWREK
						KLLPRKRNDNAQLLTGIDFNGTTVGLAYTGTLCTRGSVAVVQDYNRRMSLVASTMTHELG
						HNLGIHHDEASCICIPGPCIMLKKRTAPAFQFSSCSIRDYQEYLLRDR
Unigene46798_NKT	P-III	carinatease-1	279	894	120.926	KTSQLTNTAEQDRYLQVEKYIEFYVVVDNKMYRNYNNKKRAIKRRVYKMVNYLNMKFRPL	gi|145982754|sp|B5KFV1	182-274	[Tropidechis carinatus]	93	608	NKT_SMP06
						NIHIALIGLEIWSNQDQINLQPTASVTLDLFGE
Unigene46063_NKT	P-III	Zinc metalloproteinase-disintegrin NaMP	348	456	49.4505	THELGHNLGMNHDTDSCTCNTGPCIMKAALNFKPPYEFSSCSYWDFQNYIMTKSAQCILN	gi|391359388|sp|A8QL59	341-455	[Naja atra]	115	621	NKT_SMP07
						DPLTTDIVPTAICGNGFVEEGEECDCGPPEICKNECCEAATCKLKPEAQCASGAC
Unigene46067_NKT	P-III	Zinc metalloproteinase-disintegrin NaMP	773	998	48.7232	QNNQGYCFRGTCPTLTKQCIALWGPDAEVAPDGCFMNNQKGNYYGYCKKKNGTNIPCEPE	gi|391359388|sp|A8QL59	501-618	[Naja atra]	118	621	NKT_SMP08
						NVKCGRLYCIDDSTEENSCKFHFSNENANSGMVQPGTKCGEGMVCGFGECIGLETALG
Unigene46064_NKT	P-III	Zinc metalloproteinase-disintegrin NaMP	161	139	32.5817	DNAQLLTGIHFDKRVLGIAFIGGMCNNFTSVGAIQDNSIHAVLIAATMTHELG	gi|391359388|sp|A8QL59	293-345	[Naja atra]	53	621	NKT_SMP09
Unigene46062_NKT	P-III	Zinc metalloproteinase-disintegrin NaMP	407	351	32.546	KEDETPKTCGAIHNSGESDETIKKISNTFVTPEKGEEYLEAEKHIELYMVADNLVYRKYS	gi|391359388|sp|A8QL59	164-298	[Naja atra]	135	621	NKT_SMP10
						SNITVVRMRIFEILNYVNLYYKILNIHVVLIGLEVWSDEDKILINGSSELTVRSFAAWRH
						SDLLKHKWNDNAQLL
11					2752.28							10
Nerve Growth Factor (NGF)
ID	Subtype	Protein ID	gene Length	Read	FPKM	A. acid sequence	Accesion	Coverage	Species	A.acid length	ID length	Identified Protein	Coverage	Full sequences
CL3486.Contig1_NKT		nerve growth factor beta chain precursor	1198	47755	1504.34	MVHSVMSMLCYTLIIAFLIGIWAAPKSEDNVPLGSPATSDLSDTSCAQTHEGLKTSRNTD	gi|11275218|pir|A59218	1-246	[Naja kaouthia]	246	246	NKT_NGF01	Full	8
						QHHPAPQKAEDQELRTAANIIVDPKLFQKRQFQSPRVLFSTQPPLLSRDEESVEFLDNED
						SLNRNIRAKREDHPVHNLGEHSVCDSVSAWVTKTTATDIKGNTVTVMENVNLDNKVYKQY
						FFETKCKNPNPEPSGCRGIDSSHWNSYCTETDTFIKALTMEGNQASWRFIRIETACVCVI
						TKKKGN
1					1504.34							1		1
Kunitz-type serine protease inhibitor (KSPI)
ID	Subtype	Protein ID	gene Length	Read	FPKM	A. acid sequence	Accesion	Coverage	Species	A.acid length	ID length	Identified Protein	Coverage	Full sequences
Unigene16499_NKT		Protease inhibitor NACI	527	51872	3714.56	MSSGRLLLLLGLLTLWAELTPVSGRPRFCELAPSAGSCFAFVPSYYYNQYSNTCHSFTYS	gi|82197943|sp|Q5ZPJ7	1-81	[Naja atra]	81	81	NKT_KPI01	Full	9
						GCGGNANRFRTIDECNRTCVG
Unigene33246_NKT		Protease inhibitor	2253	6568	110.016	MRREESLALLITLAATLAAAESPPDRCHSPKTVGPCRASFHRWWYNATSQLCQKFIFGGC	gi|239977313|sp|B2BS84	1-252	[Austrelaps labialis]	249	252	NKT_KPI02	Full	10
						KSNANNFISEQDCFQTCIRGGAAEATVVPSGPATEVITPRAGHPPEAYENRPGFREFCAA
						PRVVGPCRASFLRWYFDLESRMCKTFIYGGCHGNKNNYLFEEHCWSQCTEITEEPGDTGA
						HSRPASEPFSFSTRAMVLAVLLAILVTILLGSMGVFFVKICRKNPELSVGTVWSTLDDKE
						YLMSNAYTL
Unigene43931_NKT		Kunitz-type protease inhibitor 1	4302	2465	21.6238	MGRSRSQLQAGLLVTWFFLAGLVLGQEQNGEGASFGETCLAQFTPGFPEFVLDTNASVEN	gi|565300423|sp|V8N7R6	1-506	[Ophiophagus hannah]	513	506	NKT_KPI03	Full	11
						GATFLASPPVGSSRDCVRACCKNPDCNLALVEQSPGEDSNGIQSCFLLDCLYDQALVCRF
						AKKDGFLNYVRREVYNAYATMRNLGNRDDLPPKAKAWMDVKVQPKDEPVILNGSESTDDN
						GIVNYEWTLLSGDSSVVMEKENDIMKLSNLNEGIYVFQFTVTDTADQQHSINITVTVLNS
						DHTVDHCLAPYKVGRCRGSFHRWYYNPEIGQCQGFIFGGCNPNKNNYVRKEECDLACKNV
						QGAVEKRQEPTCNGNCLPLHFKCEDGCCIDRALECDETPDCQDGSDEKSCDSYIQGFDKL
						QKINTSAKSYCVDMPDTGPCEESIPRWYYNPSTEKCGRFTYGGCEGNKNNFEQEETCMKS
						CRGITKQHMIDQRWRGYEYQQASLSAFEVAIAVLLCVCILIALVVLGYFFLKNRKTYRRR
						RQPPTAANSTLSSVLSTAEDTEHLVYNSTTKPI
3					3846.2							3		3
Natriuretic peptide (NP)
ID	Subtype	Protein ID	gene Length	Read	FPKM	A. acid sequence	Accesion	Coverage	Species	A.acid length	ID length	Identified Protein	Coverage	Full sequences
CL4493.Contig2_NKT		Natriuretic peptide Na-NP	1425	69090	1829.72	KPPPALPTAPAALRILEYLRPDSKRSRAARDRMLHPEQQVGGGGSGGSRVI	gi|317412168|sp|D9IX97	115-165	[Naja atra]	51	165	NKT_NP01
Unigene1225_NKT		Natriuretic peptide Na-NP	765	1190	58.7043	KPPPPPPTAPAALRIIWDLRPNSKQSRATRDQVVHPEPHAGGGSGRDPR	gi|317412168|sp|D9IX97	115-163	[Naja atra]	49	165	NKT_NP02
2					1888.43							2
Neprilysin
ID	Subtype	Protein ID	gene Length	Read	FPKM	A. acid sequence	Accesion	Coverage	Species	A.acid length	ID length	Identified Protein	Coverage	Full sequences
Unigene38974_NKT		neprilysin-like	4824	10057	78.6767	MAKSESQMDITEMNSPKPKRKLRWSPLEIGLAAVVLLLAVVAITMIILYATYDDGICKTS	gi|469402866|ref|XP_007436944	1-750	[Python bivittatus]	750	750	NKT_NEP01	Full	12
						DCIKSAARIIENMDTAAEPCNNFYQYACGGWLKKHIIPETSSRYSNFDILRDELEVVLKD
						VLEKKESNDIEAVAKAKMLYRSCINETAINSKKGKPLINLMTNISEWPIAADNWDLNHGS
						TWSAEESIAELNFQFGRKVIINMFVGTDDKNSLQHILHVDQPRLGLPSRDYYECTGLYTE
						ACSAYISFMTSVAKLIRQERKLSINDTEISTEVERIMALEKEIASITTKDEDRNDPLLLY
						HKMKLSDLQKNFSFEINNQTFDWLKFVNYIMKTVAIEVKNTEDIIVYAPEYLIKLKSVIC
						NYTAREIQNYISWRYIMDMVSSLSRDYKDTRNNFRKVLYGTTSDAAIWRRCANYVNSIMG
						NAVGRLYVQEAFAGESKHVVQEMITQIREVFIKTLEELSWMDAETKKKAEDKAVAIKERI
						GYPDEILTNTEKLNKEYQGLTYKEEEYFENLIENIRFAQKERLKKLREKVDKDEWITGAA
						VVNAFYSPSRNQIVFPAGILQPPFFSASQPKSLNFGGIGMVIGHEITHGFDDNGRNFNAE
						GDLIDWWSQESANNFKSQSQCMIYQYGNFSWDLAAGQNLSGINTLGENIADNGGIRQAYR
						AYESYVQKNGEEKRLPGLDLNHKQLFFLNFAQVWCGTYRPEYAVNSIKTDVHSPGKFRVL
						GSLQNNLEFSEAFKCTDKDYMDPVKKCRVW
1					78.6767							1		1
Snake venom C-type lectin/lectin-like protein (snaclec)
ID	Subtype	Protein ID	gene Length	Read	FPKM	A. acid sequence	Accesion	Coverage	Species	A.acid length	ID length	Identified Protein	Coverage	Full sequences
CL2080.Contig2_NKT		C-type lectin BFL-1	944	23269	930.23	MGHFTFTSLCLLAVFLSLSGAEGYNCPLDWLPKNGLCYKVFSTPKSWLKAEMHCRKFKPG	gi|75570172|sp|Q90WI8	1-158	[Bungarus fasciatus]	158	158	NKT_SCL01	Full	13
						CHLASLHSNSDAVEFSEYISDYLTGQGHVWIGLRDRTKKYIWEWTDRSKTDFLQWKKKQP
						DHFKNNEFCVEIVKFTGYLQWNDENCAALRPFLCQCKY
Unigene40799_NKT		C-type lectin BFL-1	908	22226	923.762	MGHFTFTSLCLLAVFLSLSGAEGYNCPLDWLPKNGLCYKVFSTPKSWLKAEMHCRKFKPG	gi|75570172|sp|Q90WI8	1-158	[Bungarus fasciatus]	158	158	NKT_SCL01	Full	13
						CHLASLHSNSDAVEFSEYISDYLTGQGHVWIGLRDRTKKYIWEWTDRSKTDFLQWKKKQP
						DHFKNNEFCVEIVKFTGYLQWNDENCAALRPFLCQCKY
CL2080.Contig1_NKT		C-type lectin BFL-2	602	183	11.472	FLSLSGAECYNCPIDWLSRNGLCYKLFNTPKSWLDAEMFCRKFKPGCHLVSIHSVAESAD	gi|75570171|sp|Q90WI7	15-158	[Bungarus fasciatus]	144	158	NKT_SCL02	Full	14
						LAEYVSDYLQGDGFVWIGLNDPRKQRIWEWSDRSSTNYFSWNQGEPNNSKNKEYCVHLWA
						PTAYRKWNDTPCESLYPFICQCKF
3					1865.46							2		2
Cystatin
ID	Subtype	Protein ID	gene Length	Read	FPKM	A. acid sequence	Accesion	Coverage	Species	A.acid length	ID length	Identified Protein	Coverage	Full sequences
Unigene917_NKT		hypothetical protein L345_15265	884	14982	639.591	MGRSQLPLPSLLSLFSALLMLSPQLLRVNAQDLYDAPINHPYVQKALAFAVERYNLDNEE	gi|565302450|sp|V8NBS6	1-74	[Ophiophagus hannah]	142	84	NKT_CYS01	Full	15
						SANYFKVMQVLKTQWKMSNRVEYHLTVELVKTKCKKEIGKIKQYKKIQECKVLQGNHKRP
						NCHFAVVPHPLPIEMNVEVSVC
Unigene8118_NKT		cystatin	832	1271	57.651	MVHFQLPVAAPLCLLCALLLLPSATMIPGGLSPRSVSDPDVQKAAAFAVQEYNARSANAH	gi|239618555|sp|E3P6P4	1-141	[Naja kaouthia]	141	141	NKT_CYS02	Full	16
						YYKELRVVEAQSQVVAGEKYYLMMELVKTKCAKTAGKPKVYKEIQNCELPPKAQQEKLTC
						HFQVWSRPWLDKTELTKMSCN
Unigene26048_NKT		hypothetical protein L345_15526	922	1215	49.7313	EQAIAHFNRGNEGSYYKHLEDGQLEFQEAIGVMVYVKMLLAKTNCTRTKEQEEAGVEYSR	gi|565301856|sp|V8NB07	152-223	[Ophiophagus hannah]	102	234	NKT_CYS03
						AYLEKEGCQLPPKFQQEKHNCTFGIFINMRTEKKAVISQECS
CL332.Contig2_NKT		Cystatin-C	2078	1006	18.2699	MALLRGLLVCSVLLLSCICKQALGTRLIGGREDASPEEPGVRAALQFAMNEYNRGSNDMY	gi|565314548|sp|V8NX38	36-170	[Ophiophagus hannah]	135	171	NKT_CYS04
						ASRVSEVVQVQKQIVSGIKYYFTVKIGRTVCRKESSDLENCAFHSTPKLAQTMTCTFEVY
						NIPWRNSISLLKSSC
CL2978.Contig1_NKT		hypothetical protein L345_14827	562	175	11.7513	MRHSRLPLPSFRGLFGALLMLCPQLLLGIPEDFSDLPANDPGVQKALAFVVEQYNQDRED	gi|565303306|sp|V8NCS2	77-201	[Ophiophagus hannah]	124	218	NKT_CYS05
						SANYFKVLSVLKAQSQANSRDEYRLTVDFVKTRCKKSRKMKYKRIQKCKVLQENPEKPNC
						YFRI
5					776.994							5		2
L-amino acid oxidase (LAAO)
ID	Subtype	Protein ID	gene Length	Read	FPKM	A. acid sequence	Accesion	Coverage	Species	A.acid length	ID length	Identified Protein	Coverage	Full sequences
CL236.Contig6_NKT		L-amino-acid oxidase	2456	18352	281.994	MNVFFIFSLLFLAALESCADDRRSPLEECFQQNDYEEFLEIARNGLKKTSNPKHVVVVGA	gi|347602454|sp|A8QL58	1-449	[Naja atra]	514	449	NKT_LAO01	Full	17
						GMAGLSAAYVLAGAGHKVTLLEASERVGGRVVTYHNDREGWYVNMGPMRLPERHRIVREY
						IRKFGLQLNEFFQENENAWYYINNIRKRVWEVKKDPSLLKYPVKPSEEGKSASQLYQESL
						TKVIEELKRTNCSYILNKYDSYSTKEYLIKEGNLSRGAVDMIGDLLNEDSSYHLSFIESL
						KSDALFSYEKRFDEIVGGFDQLPISMYQAIAETVHLNARVIKIQYDAEKVRVTYQTPAKT
						FVTADYVIVCSTSRAARRIYFEPPLPPKKAHALRSIHYRSATKIFLTCSKKFWEADGIHG
						GKSTTDLPSRFIHYPNHNFTTGIGVIMAYVLADDSDFFQALDTKTCADIVINDLSLIHDL
						PKREIQALCYPSIKKWNLDKYTMGSITSFTPYQFQDYFESAAAPVGRIHFAGEYTGRFHG
						WIDSTIMTGLRAARDVNRASQKPSKIRLISDNQL
1					281.994							1		1
Vespryn
ID	Subtype	Protein ID	gene Length	Read	FPKM	A. acid sequence	Accesion	Coverage	Species	A.acid length	ID length	Identified Protein	Coverage	Full sequences
Unigene46273_NKT		Thaicobrin	1165	50400	1632.64	MLLFTLCLFADQENGGKALASPPGNWQKADVTFDSNTAFESLVVSPDKKTVENVGVSQVA	gi|32363235|sp|P82885	1-108	[Naja kaouthia]	190	108	NKT_VES01	Full	18
						PDNPERFDGSPCVLGSPGFRSGKHFFEVKYGTQREWAVGLAGKSVKRKGYLRLVPEERIW
						QKGLWWLGRLETDSDKLQKSSGKIIVFLDYDKGKVIFDLDGKVTTLQASFNGEEVVPFYY
						LGASVSLTNL
1					1632.64							1		1
Phosphodiesterase (PDE)
ID	Subtype	Protein ID	gene Length	Read	FPKM	A. acid sequence	Accesion	Coverage	Species	A.acid length	ID length	Identified Protein	Coverage	Full sequences
CL2055.Contig2_NKT		phosphodiesterase	3251	16255	188.693	KKVLFISLVAVALGLGLGLGLKQSKQPLESCRNRCNETFSEELSYCSCDNKCTERKACCW	gi|537444868|sp|U3FAB3	4-853	[Micrurus fulvius]	850	853	NKT_PDE01	Full	19
						DYQDICVLPTQSWSCNKLRCGEKRMANVLCSCSEDCLTKKDCCTDYKSICKRETSWLKDQ
						CASSSASQCPEGFDQSPLILFSMDGFRAEYLETWDTLMPNINKLKTCGTHAKYMRAVYPT
						KTFVNHYTIVTGLYAETHGIIDNNMYDVKLNQNFSLSGSNMRNAAWWGGQPIWHTASYQG
						LKAATYFWPGSEVKINGSYPTIYKVYNKSTPFEARVMEVLKWLDLPKAKRPDFSTLYIEE
						PDTTGHKFGPVSGQVIKSLQMADRTLGMLMEGLKQRNLHNCVNLILLADHGMEAISCNRL
						EYMTDYFNTVDFFMYEGAAPRIRSKNVPKDFYTFDSEAIVKKLTCRKPKQHFKAYLAKDL
						PKRLHFANNIRIDKVNLMVDRQWLAVRNKKYKYCSGGTHGYDNEFKSMEAIFLAHGPGFK
						EKTEVTSFENIEVYNLMCDLLKLKPAPNNGTHGSLNHLLKNPFYNPSPAKEQSPPLYCLF
						GPVPSPDVSGCKCSSITDLEAVNQRLNLIDQAKMQSEADNLPYGRPHVLQHSKYCLLHQT
						KYISAYSQDILMPLWNSYTISKSLVKPTSAPPSASDCLRLDVRIPTVQSQTCSNYQPDLA
						ITPGFLYPPDFSSSGPEQYDALITSNIVPMYKEFARLWNYFHSTLLPKYATERNGLNVIS
						GPIFDYNYDGHFDPYDTIDQYVNNTKIPIPTHYFVVLTSCENSTKTPLNCPPGSLKVLSF
						ILPHRPDNSESCADKSPDNLWVEERMQTHTARVRDVELLTGLDFYSALKQPLSETLRLKT
						FLPIFINSVN
1					188.693							1		1
Aminopeptidase
ID	Subtype	Protein ID	gene Length	Read	FPKM	A. acid sequence	Accesion	Coverage	Species	A.acid length	ID length	Identified Protein	Coverage	Full sequences
Unigene34714_NKT		aminopeptidase N	1491	3642	92.1822	IMDRWTLQMGFPVLTVNTTTGTITQKHFLLDPESPVERPSQFNYIWIVPVSWLSTGREAE	gi|211926750|sp|B6EWW5	560-988	[Gloydius brevicaudus]	429	989	NKT_AP01
						MYWLTETSAQNANFSISADPAQWLLLNINVVGYFRVNYDLANWKKLMSQLNVDLQKIPVL
						NRAQIIDDAFNLARAKYVGTDLALTTTRYLAQEREYLPWDTALDNLDYFRLMFDRSEVYG
						PMQKYIRKQVTPLFDHFGNVTHNWTKIPDDLMNQYNQILAIRTACFYDVPECNELASSWF
						EAWKANSTVNRIPPNLRSAIYCSAIRTGGQEAWDFVWMMFLQPQVISEADRLRSALTCSQ
						VPWLLQRYLQYTLNSSLIRRQDATSTINSIASNVVGQSLAWDFVRMNWRTLFQQFGGSSF
						SFSSLIQSVTKRFASPFELQQLEQFKKDNADVGFGSATRALEQALERTKANIKWVAENKP
						LVLQWFEDN
CL2896.Contig1_NKT		aminopeptidase N	2168	2317	40.3322	MAKGFFISKSLGIVGIVLGLGAVATIIALSVVYSQEKQRADDAVANQGPSSTIKAGATIA	gi|211926750|sp|B6EWW5	1-567	[Gloydius brevicaudus]	555	989	NKT_AP02
						STAQATTAGANSTITSKPLEPWDHFRLPKTLMPTFYSISLQPFLTAVTPDFYIFKGTSTV
						EFQCKQPTDLILIHSKKLNYTEQETFHASLKGIDAIAPAIEKTWLEEKTEYLVVKLKEKL
						QQDKTYHLHTIFTGELADDLAGFYRSTYMEGGVTKLVATTQMQAADARKAFPCFDEPAMK
						ANFSITLIYLPGYKAISNMPAKKTEEVTVNGSIWMQTEFEPTLKMSTYLLAFIVSQFENV
						SAIQNNTLIQIWGRPTSIKEGQGDYALHVSWPILNFFQEEYKVPYPLERLDQVALPDFNA
						GAMENWGLITYRESALLFDSNFSSIGNKERIVTVIAHEVAHQWFGNLVTLEWWNDLWLNE
						GFASYVEYLGANAAESTWNIKDLIVPNDVYRVMAIDALASSHPLSSPAEEVNTPAQISEV
						FDAISYSKGAAVIRMLSEFLTEPVFREGLKSYFETYQYKNTVCDDLWRELQTVVTKNNMK
						LPDTVKTIMDRWTLQ
CL2896.Contig2_NKT		aminopeptidase N	2103	2171	38.9588	MAKGFFISKSLGIVGIVLGLGAVATIIALSVVYSQEKQRADDAVANQGPSSTIKAGATIA	gi|211926750|sp|B6EWW5	1-567	[Gloydius brevicaudus]	555	989	NKT_AP02
						STAQATTAGANSTITSKPLEPWDHFRLPKTLMPTFYSISLQPFLTAVTPDFYIFKGTSTV
						EFQCKQPTDLILIHSKKLNYTEQETFHASLKGIDAIAPAIEKTWLEEKTEYLVVKLKEKL
						QQDKTYHLHTIFTGELADDLAGFYRSTYMEGGVTKLVATTQMQAADARKAFPCFDEPAMK
						ANFSITLIYLPGYKAISNMPAKKTEEVTVNGSIWMQTEFEPTLKMSTYLLAFIVSQFENV
						SAIQNNTLIQIWGRPTSIKEGQGDYALHVSWPILNFFQEEYKVPYPLERLDQVALPDFNA
						GAMENWGLITYRESALLFDSNFSSIGNKERIVTVIAHEVAHQWFGNLVTLEWWNDLWLNE
						GFASYVEYLGANAAESTWNIKDLIVPNDVYRVMAIDALASSHPLSSPAEEVNTPAQISEV
						FDAISYSKGAAVIRMLSEFLTEPVFREGLKSYFETYQYKNTVCDDLWRELQTVVTKNNMK
						LPDTVKTIMDRWTLQ
3					171.473							2
Snake venom serine protease (SVSP)
ID	Subtype	Protein ID	gene Length	Read	FPKM	A. acid sequence	Accesion	Coverage	Species	A.acid length	ID length	Identified Protein	Coverage	Full sequences
Unigene607_NKT		Serine protease harobin	1384	4362	118.942	MALIGVLANLLILQLSYAIIPFDRIIGGFECNEHEHRSLVYLYNSAGFFCAGTLLNHEWV	gi|82232159|sp|Q5MCS0	1-265	[Lapemis hardwickii]	256	265	NKT_SSP01	Full	20
						LTAAHCNREDIRIKLGVHNVHVHYEDEQIRVPKEKLCCLSTNNCTQLSQDIMLIRLNSSV
						NYSEHIAPLSLPSNAPRMGSFCRVMGWGLTTSPEVIYPKVPHCVDINILHIPVCQAAYPA
						MPKKNVLCAGILEGEKDSCQGDSGGPLICNGQIQGTVSWGRFPCAQLLEPGVYTKVFDYT
						KWIKGIIAGNTNVICP
1					118.942							1		1
Waprin
ID	Subtype	Protein ID	gene Length	Read	FPKM	A. acid sequence	Accesion	Coverage	Species	A.acid length	ID length	Identified Protein	Coverage	Full sequences
CL1552.Contig4_NKT		Scuwaprin-a	849	1130	50.2291	LLLLLGLLTLLAEMPPSMGQAEKPGSCPKLPPGRITICTLYCRYDWQCPRREKCCTYGCT	gi|239977681|sp|B5G6G8	6-72	[Oxyuranus scutellatus scutellatus]	67	75	NKT_WAP01	Full	21
						AVCKDPV
1					50.2291							1		1
Phospholipase B (PLB)
ID	Subtype	Protein ID	gene Length	Read	FPKM	A. acid sequence	Accesion	Coverage	Species	A.acid length	ID length	Identified Protein	Coverage	Full sequences
CL3910.Contig1_NKT		Putative phospholipase B 81b	2388	11811	186.654	MVRFGSASSSDNRRQRRWSWYCGGLLLLWAVTETRADVHYATVYWLKAEKSFQIKDLLDR	gi|449061871|sp|F8J2D3	1-553	[Drysdalia coronoides]	553	553	NKT_PLB01	Full	22
						NGDAYGYYNDTVQSTGWGILEIKAGYGSQLVSNEILMYAAGFLEGYLTASHMSDHITNLY
						HQLIKNVIIEQKVKDFMQKQDEWTRQQIKNNKDDPFWRNAGYIIAQLDGLYMGNLEWAKR
						HKRTPLTEFEVSFLNAIGDLLDVIPALSPESRNNDFLSMSEVSNMYQWDMGHCSALIKVL
						PGYENIYFAHSSWFTYAATLRIFKHWDFRITDPQTKTGRASFSSYPGLLISLDDFYMLGS
						GLIMLQTTNSVFNLSLLKQVVPESLLAWERVRIANMMADSGKTWAQTFEKQNSGTYNNQY
						MILDTKKIKLRRSIEDGTLYIIEQVPNLVEYSDQTTILRKGYWPSYNIPFHNAIYNMSGY
						REYVQKYGLDFSYEMAPRAKIFRRDQGKVTDIESMKHIMRYNNYKKDPYAKHNPCNTICC
						RQDLNYKTPVPAGCYDSKVADINMAAKFTVYAINGPPVEKGLPIFSWVHFNKTTHQGLPE
						SYNFDFVTMKPVL
1					186.654							1		1
5'nucleotidase (5'NUC)
ID	Subtype	Protein ID	gene Length	Read	FPKM	A. acid sequence	Accesion	Coverage	Species	A.acid length	ID length	Identified Protein	Coverage	Full sequences
CL226.Contig2_NKT		Snake venom 5&apos;-nucleotidase	2159	20630	360.605	MPTSRRRCGAQGCRRSALSAMWQLVGAVCFCAALSVAAAGSFKLTILHTNDVHARLEQTS	gi|395455152|sp|B6EWW8	1-569	[Gloydius brevicaudus]	569	588	NKT_NUC01	Full	23
						RDSGKCSGEDCYGGVARRATKIRQIRASHRNVLLLDAGDQYQGTIWFNYFKGREVVHFMN
						SLRYDAMALGNHEFDNGLNGLLDPLLKNVKFPILSANIRPKGPIASKISGYILPYKIINV
						GSEKVGIIGYTTKETPVLSNPGPYLEFRDEVEELQKHADKLTTLGVNKIIALGHSGFMED
						CRIAQKVKGVDVVVGGHTNTFLYTGSPPSNEVAAGNYPFMQLSDDGRQVPVVQAYAFGKY
						LGYLNVIFDDKGKVIKASGNPILLNKSIQEDPAVKAEISRMKVQLQNYSSQEIGRTIVYL
						NGTTHACRFHECNLGNLICDAVVYNNLRHPDDNEWNHVSMCIVNGGAIRSPIDEQANNGI
						ITLEELTAVLPFGGTFDLLQIKGSTLRQAFEHSVHRHGQGTGELLQVSGIKVVYDLSQKP
						GKRVVSLNVLCTECRVPTYVPLEMEKTYKVLLPSFLAAGGDGYYMLKGDSSNHSSGDLDI
						SIVGNYIKRMGKVFPAMEGRMVFSAGTLF
1					360.605							1		1
Dipeptidylpeptidase (DPP-IV)
ID	Subtype	Protein ID	gene Length	Read	FPKM	A. acid sequence	Accesion	Coverage	Species	A.acid length	ID length	Identified Protein	Coverage	Full sequences
Unigene36093_NKT		venom dipeptidylpeptidase IV	4347	2982	25.8883	MKTVLKCLLGLLALGVIITAIVVPIVLLTRDDTDTRRKFTLEDYLNNDFQYKSYNVRWMS	gi|148372359|sp|A6MJH7	1-753	[Pseudechis australis]	753	753	NKT_DPP01	Full	24
						GHEYVYTNQNNVFLYNIDDGKESIILSNNTLEDWNNSVAILSPDKKFALLRYNYEKVWRH
						SYTASYHIYDLNNRTIITENPLPETIQYISWSPAGHKLAYVYSNNIYVKTTPNAKPVEIT
						ENGAENKILNGLSDWVYEEEMFGTHCALWWSPNGSFLAFAEINDTEVPLIEYSFYSEDTL
						QYPKTIKIPYPKAGAINPTIRLFVVNILALPEKNISKIVAPSSITSGDHYLSVVTWVTDE
						RICLQWLRRIQNFSVLTICDYSSGVWQCPKDREHLEESKTGWVGRFQPSEPYFASDKISY
						YRIISDSQGYKHIHYTDSTGKVKPITSGKWEVINIAAVTNNSLYFISNEFDGRPGGRHLY
						KVDLKQDLKKTCITCDSNEEACQYFSVSFSTDARYYKLNCYGPGLPYFTLQNSSTDKAIK
						ILENNDNLKNVLKEIQMPSKRLRNITLHGQTYWYQMILPPNFDESKKYPLLIDVYAGPCS
						QKADAAFRINWSTYLASSEGIIVASFDGRGSGFQGDKILHAIYRRLGTYEVEDQISAAKL
						FSEMSFVDKDKMAIWGWSYGGYVTSMVLGAGSDVFKCGIAVAPVSRWQYYDSIYTERYMG
						LPEKNDNLHFYENSTVMARAKNFESVGYLLIHGTADDNVHFQQAAQISKALVDAQVDFQA
						MWYTDKDHGIDGHAHNHIYHHMSHFIKQCFKLP
1					25.8883							1		1
Acetylcholinesterase (AChE)
ID	Subtype	Protein ID	gene Length	Read	FPKM	A. acid sequence	Accesion	Coverage	Species	A.acid length	ID length	Identified Protein	Coverage	Full sequences
Unigene30851_NKT		acetylcholinesterase	2188	12242	211.149	MPSCQPGEMPVLWPWWLQLLCILSSVAVLPGRASELKVATQTGWVRGLSLPVLDGHVSAF	gi|1389604|sp|Q92035	1-606	[Bungarus fasciatus]	606	606	NKT_ACE01	Full	25
						LGVPFAEPPVGRMRFLRPEPVKPWQHVLDATSYQHACYQMVDDSYPGFQGTEMWNPNRGI
						SEDCLYLNIWVPSPRPRDVPVLVWIYGGGFYSGAASLDVYDGRFLTYTQNIILVSLSYRV
						GAFGFLGLPGSPEAPGNMGLLDQRLALQWIQNNIQHFGGNPRAVTIFGESAGAASVGMHL
						LSTQSRTLFQRAILQSGAPNAPWATITPAESRRRAALLGKQLGCHFNNDSELVSCLRSKT
						PQELIAKEWSVLPYKSIFRFPFVPVIDGDFFPDTPEAMLGSGNFKETQLLLGVVKDEGSY
						FLIYGLPGFSKDNESLINQADFLEGVRMGVPHANDIATEAVVLQYTDWQDQDNGEKNREA
						LDDIVGDHNVICPVVQFANDYTKRNNKVYAYLFDHRASNLPWPPWMGVPHGYEIEFVFGL
						PLNDSLNYTPQEKELSRRMMRYWVNFARTGNPTDPADKNGAWPTYTASRPQYVQLNTQPL
						AIHHSLRAQICAFWNHFLPKLLNATVDPPRADLRRRSTR
1					211.149							1		1
Hyaluronidase (HYA)
ID	Subtype	Protein ID	gene Length	Read	FPKM	A. acid sequence	Accesion	Coverage	Species	A.acid length	ID length	Identified Protein	Coverage	Full sequences
CL1390.Contig2_NKT		Hyaluronidase	1459	1429	36.9625	MCHLWIKCLATWILLKRFNGVHVMQARAPMYPNEPFLVFWNAPTTQCQLRYKVDLDLKTF	gi|425936136|sp|A3QVN2	1-449	[Echis ocellatus]	449	449	NKT_HYA01	Full	26
						HIVPNAKESLSGSAVTIFYPTQLGLYPHIDDHGHFVHGIIPQNESITKHLNKTKSDINHM
						IPLKTFHGLGVIDWENWRPQWDRNWGSKNVYRTRSIQFAKQLHPELSEGTIKRLAKQEYE
						KAGKHFMRDTLLLAENMRPGGFWGYYLYPDCYNYNYKKNPEQYTGKCPKLEILRNDQLLW
						LWRDSTALFPSIYLEIILKSSANALKFVHHRLEESMRIASMARKDYALPVFVYARPFYAY
						TFEPLTKEDLVSTVGETAAMGAAGIVFWGSMQYASTIESCQRVKDYMNGPFGRYIFNVTS
						AAKICSHFLCKKKGRCVRKHSDSNAFLHLFPESFRIMVHANATHKKAFVKGKLELENLRY
						LRKNFMCQCYQGWKGLYCEEHYKKKGNKI
CL1390.Contig1_NKT		Hyaluronidase	1645	1521	34.8938	ESCQRVKDYMNGPFGRYIFNVTSAAKICSHFLCKKKGRCVRKHSDSNAFLHLFPESFRIM	gi|425936136|sp|A3QVN2	338-449	[Echis ocellatus]	112	449	NKT_HYA02
						VHANATHKKAFVKGKLELENLRYLRKNFMCQCYQGWKGLYCEEHYKKKGNKI
Unigene238_NKT		Hyaluronidase	903	254	10.6153	ESCQRVKDYMNGPFGRYIFNVTSAAKICSHFLCKKKGRCVRKHSDSNAFLHLFPESFRIM	gi|425936136|sp|A3QVN2	338-449	[Echis ocellatus]	112	449	NKT_HYA02
						VHANATHKKAFVKGKLELENLRYLRKNFMCQCYQGWKGLYCEEHYKKKGNKI
3					82.4716							2		1
Insulin-like growth factor (IGF)
ID	Subtype	Protein ID	gene Length	Read	FPKM	A. acid sequence	Accesion	Coverage	Species	A.acid length	ID length	Identified Protein	Coverage	Full sequences
Unigene46205_NKT		insulin-like growth factor I isoform X2	1395	566	15.3118	ANQFISRVCTUEAMGETNSLSTLLFKCCFCDFLKVKMLTATSMNFFYFGLCLLTLTGSSV	gi|602626079|XP_007420002	1-155	[Python bivittatus]	168	155	NKT_IGF01	Full	27
						AATGHETLCGAELVDALQFVCGDRGFYFNKPAGYGSNRRPTSSRGIVEECCFQSCDLARL
						EMYCAPIKPLKSARSLRAQRHTDMPKAQKEVHLKNTGRGNTGNKNYRM
1					15.3118							1		1

## Sheet: Toxin summarized
Thai Naja kaouthia Venom Gland Transcriptome Toxin Transcripts Annotations - Summary (Updated 1/6/2016)
3FTx
ID	Protein ID	Subtype	gene Length	Read	FPKM		Accesion	Identified Protein	Coverage	Full sequences
Unigene46405_NKT	Alpha-elapitoxin-Nk2a	L-3FTx	308	4658615	570809		gi|128930|sp|P01391	NKT_FTX01	0	0
CL4195.Contig3_NKT	Alpha-elapitoxin-Nk2a	L-3FTx	341	1442623	159655		gi|128930|sp|P01391	NKT_FTX02	0	0
CL119.Contig2_NKT	hypothetical protein L345_18084	L-3FTx	580	812	52.8339		gi|565271029|sp|V8N212	NKT_FTX03	0	0
CL451.Contig3_NKT	Cobrotoxin-c	S-3FTx	306	1167230	143953		gi|28380029|sp|P59276	NKT_FTX04	0	0
CL4195.Contig4_NKT	Cobrotoxin-c	S-3FTx	338	1199303	133905		gi|28380029|sp|P59276	NKT_FTX05	0	0
CL451.Contig2_NKT	Cobrotoxin	S-3FTx	306	432746	53369.9		gi|46397632|sp|P60770	NKT_FTX06	0	0
Unigene46729_NKT	Short neurotoxin SNTX11	S-3FTx	227	60652	10083.3		gi|123910516|sp|Q2VBP1	NKT_FTX07	Full	1
Unigene46731_NKT	Neurotoxin homolog NL1	S-3FTx	417	19215	1738.96		gi|46397021|sp|Q9DEQ3	NKT_FTX08	Full	2
Unigene46742_NKT	Neurotoxin-like protein NTL2	S-3FTx	163	585	135.442		gi|46396552|sp|Q9W717	NKT_FTX09	0	0
CL451.Contig1_NKT	Cytotoxin 3	S-3FTx	281	2065425	277388		gi|117697|sp|P01446	NKT_FTX10	0	0
CL4195.Contig1_NKT	Cytotoxin 5	S-3FTx	361	169446	17713.7		gi|2500802|sp|Q98961	NKT_FTX11	0	0
Unigene46728_NKT	Cardiotoxin 7	S-3FTx	229	93483	15405.7		gi|2500805|sp|Q91996	NKT_FTX12	Full	3
CL3217.Contig1_NKT	Muscarinic toxin-like protein 2	S-3FTx	201	38209	7173.88		gi|12230755|sp|P82463	NKT_FTX13	Full	4
Unigene46406_NKT	Weak tryptophan-containing neurotoxin	NC-3FTx	312	514999	62292.6		gi|311033516|sp|P82935	NKT_FTX14	0	0
CL4195.Contig2_NKT	Probable weak neurotoxin NNAM2	NC-3FTx	344	117334	12872.1		gi|14195419|sp|Q9YGI4	NKT_FTX15	0	0
Unigene30804_NKT	three finger toxin-like precursor	NC-3FTx	367	138	14.1905		gi|88861958|sp|Q27J50	NKT_FTX16	Full	5
16	0	0	0	0	1.46656e+06		0	16	0	5
CRISP
ID	Protein ID	Subtype	gene Length	Read	FPKM		Accesion	Identified Protein	Coverage	Full sequences
CL713.Contig3_NKT	Cysteine-rich venom protein natrin-1	0	503	27970	2098.5		gi|48428837|sp|Q7T1K6	NKT_CRP01	0	0
CL713.Contig1_NKT	Cysteine-rich venom protein kaouthin-2	0	837	35214	1587.72		gi|197726031|sp|P84808	NKT_CRP02	Full	6
Unigene914_NKT	Cysteine-rich venom protein natrin-1	0	396	9035	861.029		gi|48428837|sp|Q7T1K6	NKT_CRP03	0	0
CL2192.Contig3_NKT	Cysteine-rich venom protein natrin-2	0	3877	20440	198.962		gi|48428841|sp|Q7ZZN8	NKT_CRP04	0	0
CL2766.Contig1_NKT	Cysteine-rich venom protein natrin-1	0	306	118	14.5528		gi|48428837|sp|Q7T1K6	NKT_CRP05	0	0
5	0	0	0	0	4760.77		0	5	0	1
CVF
ID	Protein ID	Subtype	gene Length	Read	FPKM		Accesion	Identified Protein	Coverage	Full sequences
Unigene46565_NKT	Cobra venom factor	0	2116	25643	457.339		gi|54035743|sp|Q91132	NKT_CVF01	0	0
Unigene46566_NKT	Cobra venom factor	0	3893	45291	439.048		gi|54035743|sp|Q91132	NKT_CVF02	0	0
2	0	0	0	0	896.387		0	2	0	0
PLA2
ID	Protein ID	Subtype	gene Length	Read	FPKM		Accesion	Identified Protein	Coverage	Full sequences
CL3677.Contig1_NKT	Acidic phospholipase A2 1	0	742	456735	23229.8		gi|24638468|sp|P00596	NKT_PLA01	Full	7
1	0	0	0	0	23229.8		0	1	0	1
SVMP
ID	Protein ID	Subtype	gene Length	Read	FPKM		Accesion	Identified Protein	Coverage	Full sequences
CL1340.Contig1_NKT	nigrescease-1	P-III	664	10602	602.566		gi|145982768|sp|B5KFV8	NKT_SMP01	0	0
CL738.Contig10_NKT	Zinc metalloproteinase-disintegrin cobrin	P-III	1701	22341	495.659	813.319	gi|82223366|sp|Q9PVK7	NKT_SMP02	0	0
CL738.Contig12_NKT	Zinc metalloproteinase-disintegrin cobrin	P-III	1701	14318	317.66		gi|82223366|sp|Q9PVK7	NKT_SMP02	0	0
CL738.Contig11_NKT	Zinc metalloproteinase-disintegrin atragin	P-III	1712	17359	382.654		gi|391359383|sp|D3TTC2	NKT_SMP03	0	0
CL738.Contig9_NKT	Zinc metalloproteinase-disintegrin atrase-A	P-III	1668	15770	356.796		gi|391359381|sp|D5LMJ3	NKT_SMP04	0	0
Unigene46685_NKT	Zinc metalloproteinase mocarhagin	P-III	688	5701	312.714		gi|172046653|sp|Q10749	NKT_SMP05	0	0
Unigene46798_NKT	carinatease-1	P-III	279	894	120.926		gi|145982754|sp|B5KFV1	NKT_SMP06	0	0
Unigene46063_NKT	Zinc metalloproteinase-disintegrin NaMP	P-III	348	456	49.4505		gi|391359388|sp|A8QL59	NKT_SMP07	0	0
Unigene46067_NKT	Zinc metalloproteinase-disintegrin NaMP	P-III	773	998	48.7232		gi|391359388|sp|A8QL59	NKT_SMP08	0	0
Unigene46064_NKT	Zinc metalloproteinase-disintegrin NaMP	P-III	161	139	32.5817		gi|391359388|sp|A8QL59	NKT_SMP09	0	0
Unigene46062_NKT	Zinc metalloproteinase-disintegrin NaMP	P-III	407	351	32.546		gi|391359388|sp|A8QL59	NKT_SMP10	0	0
11	0	0	0	0	2752.28		0	10	0	0
NGF
ID	Protein ID	Subtype	gene Length	Read	FPKM		Accesion	Identified Protein	Coverage	Full sequences
CL3486.Contig1_NKT	nerve growth factor beta chain precursor	0	1198	47755	1504.34		gi|11275218|pir|A59218	NKT_NGF01	Full	8
1	0	0	0	0	1504.34		0	1	0	1
KSPI
ID	Protein ID	Subtype	gene Length	Read	FPKM		Accesion	Identified Protein	Coverage	Full sequences
Unigene16499_NKT	Protease inhibitor NACI	0	527	51872	3714.56		gi|82197943|sp|Q5ZPJ7	NKT_KPI01	Full	9
Unigene33246_NKT	Protease inhibitor	0	2253	6568	110.016		gi|239977313|sp|B2BS84	NKT_KPI02	Full	10
Unigene43931_NKT	Kunitz-type protease inhibitor 1	0	4302	2465	21.6238		gi|565300423|sp|V8N7R6	NKT_KPI03	Full	11
3	0	0	0	0	3846.2		0	3	0	3
NP
ID	Protein ID	Subtype	gene Length	Read	FPKM		Accesion	Identified Protein	Coverage	Full sequences
CL4493.Contig2_NKT	Natriuretic peptide Na-NP	0	1425	69090	1829.72		gi|317412168|sp|D9IX97	NKT_NP01	0	0
Unigene1225_NKT	Natriuretic peptide Na-NP	0	765	1190	58.7043		gi|317412168|sp|D9IX97	NKT_NP02	0	0
2	0	0	0	0	1888.43		0	2	0	0
Neprilysin
ID	Protein ID	Subtype	gene Length	Read	FPKM		Accesion	Identified Protein	Coverage	Full sequences
Unigene38974_NKT	neprilysin-like	0	4824	10057	78.6767		gi|469402866|ref|XP_007436944	NKT_NEP01	Full	12
1	0	0	0	0	78.6767		0	1	0	1
Snaclec
ID	Protein ID	Subtype	gene Length	Read	FPKM		Accesion	Identified Protein	Coverage	Full sequences
CL2080.Contig2_NKT	C-type lectin BFL-1	0	944	23269	930.23	1853.99	gi|75570172|sp|Q90WI8	NKT_SCL01	Full	13
Unigene40799_NKT	C-type lectin BFL-1	0	908	22226	923.762		gi|75570172|sp|Q90WI8	NKT_SCL01	Full	13
CL2080.Contig1_NKT	C-type lectin BFL-2	0	602	183	11.472		gi|75570171|sp|Q90WI7	NKT_SCL02	Full	14
3	0	0	0	0	1865.46		0	2	0	2
Cystatin
ID	Protein ID	Subtype	gene Length	Read	FPKM		Accesion	Identified Protein	Coverage	Full sequences
Unigene917_NKT	hypothetical protein L345_15265	0	884	14982	639.591		gi|565302450|sp|V8NBS6	NKT_CYS01	Full	15
Unigene8118_NKT	cystatin	0	832	1271	57.651		gi|239618555|sp|E3P6P4	NKT_CYS02	Full	16
Unigene26048_NKT	hypothetical protein L345_15526	0	922	1215	49.7313		gi|565301856|sp|V8NB07	NKT_CYS03	0	0
CL332.Contig2_NKT	Cystatin-C	0	2078	1006	18.2699		gi|565314548|sp|V8NX38	NKT_CYS04	0	0
CL2978.Contig1_NKT	hypothetical protein L345_14827	0	562	175	11.7513		gi|565303306|sp|V8NCS2	NKT_CYS05	0	0
5	0	0	0	0	776.994		0	5	0	2
LAAO
ID	Protein ID	Subtype	gene Length	Read	FPKM		Accesion	Identified Protein	Coverage	Full sequences
CL236.Contig6_NKT	L-amino-acid oxidase	0	2456	18352	281.994		gi|347602454|sp|A8QL58	NKT_LAO01	Full	17
1	0	0	0	0	281.994		0	1	0	1
Vespryn
ID	Protein ID	Subtype	gene Length	Read	FPKM		Accesion	Identified Protein	Coverage	Full sequences
Unigene46273_NKT	Thaicobrin	0	1165	50400	1632.64		gi|32363235|sp|P82885	NKT_VES01	Full	18
1	0	0	0	0	1632.64		0	1	0	1
PDE
ID	Protein ID	Subtype	gene Length	Read	FPKM		Accesion	Identified Protein	Coverage	Full sequences
CL2055.Contig2_NKT	phosphodiesterase	0	3251	16255	188.693		gi|537444868|sp|U3FAB3	NKT_PDE01	Full	19
1	0	0	0	0	188.693		0	1	0	1
Aminopeptidase
ID	Protein ID	Subtype	gene Length	Read	FPKM		Accesion	Identified Protein	Coverage	Full sequences
Unigene34714_NKT	aminopeptidase N	0	1491	3642	92.1822		gi|211926750|sp|B6EWW5	NKT_AP01	0	0
CL2896.Contig1_NKT	aminopeptidase N	0	2168	2317	40.3322	79.291	gi|211926750|sp|B6EWW5	NKT_AP02	0	0
CL2896.Contig2_NKT	aminopeptidase N	0	2103	2171	38.9588		gi|211926750|sp|B6EWW5	NKT_AP02	0	0
3	0	0	0	0	171.473		0	2	0	0
SVSP
ID	Protein ID	Subtype	gene Length	Read	FPKM		Accesion	Identified Protein	Coverage	Full sequences
Unigene607_NKT	Serine protease harobin	0	1384	4362	118.942		gi|82232159|sp|Q5MCS0	NKT_SSP01	Full	20
1	0	0	0	0	118.942		0	1	0	1
Waprin
ID	Protein ID	Subtype	gene Length	Read	FPKM		Accesion	Identified Protein	Coverage	Full sequences
CL1552.Contig4_NKT	Scuwaprin-a	0	849	1130	50.2291		gi|239977681|sp|B5G6G8	NKT_WAP01	Full	21
1	0	0	0	0	50.2291		0	1	0	1
PLB
ID	Protein ID	Subtype	gene Length	Read	FPKM		Accesion	Identified Protein	Coverage	Full sequences
CL3910.Contig1_NKT	Putative phospholipase B 81b	0	2388	11811	186.654		gi|449061871|sp|F8J2D3	NKT_PLB01	Full	22
1	0	0	0	0	186.654		0	1	0	1
5' NUC
ID	Protein ID	Subtype	gene Length	Read	FPKM		Accesion	Identified Protein	Coverage	Full sequences
CL226.Contig2_NKT	Snake venom 5&apos;-nucleotidase	0	2159	20630	360.605		gi|395455152|sp|B6EWW8	NKT_NUC01	Full	23
1	0	0	0	0	360.605		0	1	0	1
DPP-IV
ID	Protein ID	Subtype	gene Length	Read	FPKM		Accesion	Identified Protein	Coverage	Full sequences
Unigene36093_NKT	venom dipeptidylpeptidase IV	0	4347	2982	25.8883		gi|148372359|sp|A6MJH7	NKT_DPP01	Full	24
1	0	0	0	0	25.8883		0	1	0	1
AChE
ID	Protein ID	Subtype	gene Length	Read	FPKM		Accesion	Identified Protein	Coverage	Full sequences
Unigene30851_NKT	acetylcholinesterase	0	2188	12242	211.149		gi|1389604|sp|Q92035	NKT_ACE01	Full	25
1	0	0	0	0	211.149		0	1	0	1
Hyaluronidase
ID	Protein ID	Subtype	gene Length	Read	FPKM		Accesion	Identified Protein	Coverage	Full sequences
CL1390.Contig2_NKT	Hyaluronidase	0	1459	1429	36.9625		gi|425936136|sp|A3QVN2	NKT_HYA01	Full	26
CL1390.Contig1_NKT	Hyaluronidase	0	1645	1521	34.8938	45.5091	gi|425936136|sp|A3QVN2	NKT_HYA02	0	0
Unigene238_NKT	Hyaluronidase	0	903	254	10.6153		gi|425936136|sp|A3QVN2	NKT_HYA02	0	0
3	0	0	0	0	82.4716		0	2	0	1
IGF
ID	Protein ID	Subtype	gene Length	Read	FPKM		Accesion	Identified Protein	Coverage	Full sequences
Unigene46205_NKT	insulin-like growth factor I isoform X2	0	1395	566	15.3118		gi|602626079|XP_007420002	NKT_IGF01	Full	27
1	0	0	0	0	15.3118		0	1	0	1

## Sheet: Toxins_FPKM and Redundancy
Thai Naja kaouthia Venom Gland Transcriptome Toxin Transcripts FPKM and Redundancy
		FPKM	FPKM %	Transcript		3FTXs	FPKM	FPKM%/Family	FPKM %/Toxin
	Total	1.84413e+06	1	62198		S-3FTXs	660867	0.450623	0.437229
	Unidentified	64677.9	0.0350724	31739		L-3FTXs	730517	0.498115	0.48331
	Non-toxin	267963	0.145306	30280		NC-3FTXs	75178.9	0.051262	0.0497383
	Toxin	1.51149e+06	0.819622	179			1.46656e+06	1	0.970277
Identified Protein	ID	Protein ID	Subtype	FPKM	FPKM %/Toxin	FPKM %/Overall	FPKM%/Family	Redundancy	Accesion	Non-redundant transcript	Transcripts
	Three finger toxin (3FTx)			1.46656e+06	0.970277	0.795261	1	91660.2		16	16
NKT_FTX01	Unigene46405_NKT	Alpha-elapitoxin-Nk2a	L-3FTx	570809	0.377647	0.309528	0.389216		gi|128930|sp|P01391
NKT_FTX02	CL4195.Contig3_NKT	Alpha-elapitoxin-Nk2a	L-3FTx	159655	0.105628	0.0865749	0.108864		gi|128930|sp|P01391
NKT_FTX03	CL119.Contig2_NKT	hypothetical protein L345_18084	L-3FTx	52.8339	3.49549e-05	2.86498e-05	3.60257e-05		gi|565271029|sp|V8N212
			L-3FTx	730517	0.48331	0.396131	0.498115	243506		3	3
NKT_FTX04	CL451.Contig3_NKT	Cobrotoxin-c	S-3FTx	143953	0.095239	0.07806	0.0981565		gi|28380029|sp|P59276
NKT_FTX05	CL4195.Contig4_NKT	Cobrotoxin-c	S-3FTx	133905	0.0885915	0.0726116	0.0913054		gi|28380029|sp|P59276
NKT_FTX06	CL451.Contig2_NKT	Cobrotoxin	S-3FTx	53369.9	0.0353095	0.0289404	0.0363911		gi|46397632|sp|P60770
NKT_FTX07	Unigene46729_NKT	Short neurotoxin SNTX11	S-3FTx	10083.3	0.00667113	0.0054678	0.00687549		gi|123910516|sp|Q2VBP1
NKT_FTX08	Unigene46731_NKT	Neurotoxin homolog NL1	S-3FTx	1738.96	0.00115049	0.00094297	0.00118574		gi|46397021|sp|Q9DEQ3
NKT_FTX09	Unigene46742_NKT	Neurotoxin-like protein NTL2	S-3FTx	135.442	8.96083e-05	7.34449e-05	9.23533e-05		gi|46396552|sp|Q9W717
NKT_FTX10	CL451.Contig1_NKT	Cytotoxin 3	S-3FTx	277388	0.18352	0.150417	0.189142		gi|117697|sp|P01446
NKT_FTX11	CL4195.Contig1_NKT	Cytotoxin 5	S-3FTx	17713.7	0.0117194	0.00960545	0.0120784		gi|2500802|sp|Q98961
NKT_FTX12	Unigene46728_NKT	Cardiotoxin 7	S-3FTx	15405.7	0.0101924	0.00835393	0.0105046		gi|2500805|sp|Q91996
NKT_FTX13	CL3217.Contig1_NKT	Muscarinic toxin-like protein 2	S-3FTx	7173.88	0.00474624	0.00389012	0.00489163		gi|12230755|sp|P82463
			S-3FTx	660867	0.437229	0.358363	0.450623	66086.7		10	10
NKT_FTX14	Unigene46406_NKT	Weak tryptophan-containing neurotoxin	NC-3FTx	62292.6	0.0412128	0.0337789	0.0424752		gi|311033516|sp|P82935
NKT_FTX15	CL4195.Contig2_NKT	Probable weak neurotoxin NNAM2	NC-3FTx	12872.1	0.00851619	0.00698006	0.00877707		gi|14195419|sp|Q9YGI4
NKT_FTX16	Unigene30804_NKT	three finger toxin-like precursor	NC-3FTx	14.1905	9.38843e-06	7.69496e-06	9.67603e-06		gi|88861958|sp|Q27J50
			NC-3FTx	75178.9	0.0497383	0.0407666	0.051262	25059.6		3	3
	Cysteine-rich secretory protein (CRISP)			4760.77	0.00314972	0.00258158	1	952.154		5	5
NKT_CRP01	CL713.Contig3_NKT	Cysteine-rich venom protein natrin-1	0	2098.5	0.00138837	0.00113794	0.440791		gi|48428837|sp|Q7T1K6
NKT_CRP02	CL713.Contig1_NKT	Cysteine-rich venom protein kaouthin-2	0	1587.72	0.00105044	0.000860961	0.333501		gi|197726031|sp|P84808
NKT_CRP03	Unigene914_NKT	Cysteine-rich venom protein natrin-1	0	861.029	0.000569656	0.000466903	0.180859		gi|48428837|sp|Q7T1K6
NKT_CRP04	CL2192.Contig3_NKT	Cysteine-rich venom protein natrin-2	0	198.962	0.000131633	0.000107889	0.041792		gi|48428841|sp|Q7ZZN8
NKT_CRP05	CL2766.Contig1_NKT	Cysteine-rich venom protein natrin-1	0	14.5528	9.62813e-06	7.89142e-06	0.00305682		gi|48428837|sp|Q7T1K6
	Cobra venom factor (CVF)			896.387	0.000593049	0.000486076	1	448.193		2	2
NKT_CVF01	Unigene46565_NKT	Cobra venom factor	0	457.339	0.000302575	0.000247997	0.510202		gi|54035743|sp|Q91132
NKT_CVF02	Unigene46566_NKT	Cobra venom factor	0	439.048	0.000290474	0.000238079	0.489798		gi|54035743|sp|Q91132
	Phospholipase A2 (PLA2)			23229.8	0.0153688	0.0125966	1	23229.8		1	1
NKT_PLA01	CL3677.Contig1_NKT	Acidic phospholipase A2 1	0	23229.8	0.0153688	0.0125966	1		gi|24638468|sp|P00596
	Snake venom metalloproteinase (SVMP)			2752.28	0.0018209	0.00149245	1	275.228		10	11
NKT_SMP01	CL1340.Contig1_NKT	nigrescease-1	P-III	602.566	0.000398657	0.000326748	0.218934		gi|145982768|sp|B5KFV8
NKT_SMP02	CL738.Contig10_NKT	Zinc metalloproteinase-disintegrin cobrin	P-III	813.319	0.000538092	0.000441032	0.295508		gi|82223366|sp|Q9PVK7
NKT_SMP03	CL738.Contig11_NKT	Zinc metalloproteinase-disintegrin atragin	P-III	382.654	0.000253163	0.000207498	0.139032		gi|391359383|sp|D3TTC2
NKT_SMP04	CL738.Contig9_NKT	Zinc metalloproteinase-disintegrin atrase-A	P-III	356.796	0.000236056	0.000193477	0.129637		gi|391359381|sp|D5LMJ3
NKT_SMP05	Unigene46685_NKT	Zinc metalloproteinase mocarhagin	P-III	312.714	0.000206891	0.000169573	0.11362		gi|172046653|sp|Q10749
NKT_SMP06	Unigene46798_NKT	carinatease-1	P-III	120.926	8.00043e-05	6.55733e-05	0.0439366		gi|145982754|sp|B5KFV1
NKT_SMP07	Unigene46063_NKT	Zinc metalloproteinase-disintegrin NaMP	P-III	49.4505	3.27164e-05	2.68151e-05	0.0179671		gi|391359388|sp|A8QL59
NKT_SMP08	Unigene46067_NKT	Zinc metalloproteinase-disintegrin NaMP	P-III	48.7232	3.22352e-05	2.64207e-05	0.0177029		gi|391359388|sp|A8QL59
NKT_SMP09	Unigene46064_NKT	Zinc metalloproteinase-disintegrin NaMP	P-III	32.5817	2.1556e-05	1.76678e-05	0.0118381		gi|391359388|sp|A8QL59
NKT_SMP10	Unigene46062_NKT	Zinc metalloproteinase-disintegrin NaMP	P-III	32.546	2.15324e-05	1.76484e-05	0.0118251		gi|391359388|sp|A8QL59
	Nerve growth factor (NGF)			1504.34	0.000995273	0.000815747	1	1504.34		1	1
NKT_NGF01	CL3486.Contig1_NKT	nerve growth factor beta chain precursor	0	1504.34	0.000995273	0.000815747	1		gi|11275218|pir|A59218
	Kunitz-type serine protease inhibitor (KSPI)			3846.2	0.00254464	0.00208564	1	1282.07		3	3
NKT_KPI01	Unigene16499_NKT	Protease inhibitor NACI	0	3714.56	0.00245755	0.00201426	0.965774		gi|82197943|sp|Q5ZPJ7
NKT_KPI02	Unigene33246_NKT	Protease inhibitor	0	110.016	7.27867e-05	5.96575e-05	0.0286039		gi|239977313|sp|B2BS84
NKT_KPI03	Unigene43931_NKT	Kunitz-type protease inhibitor 1	0	21.6238	1.43063e-05	1.17258e-05	0.00562212		gi|565300423|sp|V8N7R6
	Natriuretic peptides (NP)			1888.43	0.00124938	0.00102402	1	944.213		2	2
NKT_NP01	CL4493.Contig2_NKT	Natriuretic peptide Na-NP	0	1829.72	0.00121054	0.000992188	0.968914		gi|317412168|sp|D9IX97
NKT_NP02	Unigene1225_NKT	Natriuretic peptide Na-NP	0	58.7043	3.88387e-05	3.18331e-05	0.0310864		gi|317412168|sp|D9IX97
	Neprilysin			78.6767	5.20525e-05	4.26633e-05	1	78.6767		1	1
NKT_NEP01	Unigene38974_NKT	neprilysin-like	0	78.6767	5.20525e-05	4.26633e-05	1		gi|469402866|ref|XP_007436944
	Snake venom C-type lectin/lectin-like protein (snaclec)			1865.46	0.00123419	0.00101157	1	932.732		2	3
NKT_SCL01	CL2080.Contig2_NKT	C-type lectin BFL-1	0	1853.99	0.0012266	0.00100535	0.99385		gi|75570172|sp|Q90WI8
NKT_SCL02	CL2080.Contig1_NKT	C-type lectin BFL-2	0	11.472	7.58987e-06	6.22082e-06	0.00614967		gi|75570171|sp|Q90WI7
	Cystatin			776.994	0.000514059	0.000421334	1	155.399		5	5
NKT_CYS01	Unigene917_NKT	hypothetical protein L345_15265	0	639.591	0.000423153	0.000346826	0.82316		gi|565302450|sp|V8NBS6
NKT_CYS02	Unigene8118_NKT	cystatin	0	57.651	3.81419e-05	3.12619e-05	0.0741974		gi|239618555|sp|E3P6P4
NKT_CYS03	Unigene26048_NKT	hypothetical protein L345_15526	0	49.7313	3.29022e-05	2.69674e-05	0.0640047		gi|565301856|sp|V8NB07
NKT_CYS04	CL332.Contig2_NKT	Cystatin-C	0	18.2699	1.20874e-05	9.90706e-06	0.0235136		gi|565314548|sp|V8NX38
NKT_CYS05	CL2978.Contig1_NKT	hypothetical protein L345_14827	0	11.7513	7.77466e-06	6.37228e-06	0.015124		gi|565303306|sp|V8NCS2
	L-amino-acid oxidase (LAAO)			281.994	0.000186567	0.000152914	1	281.994		1	1
NKT_LAO01	CL236.Contig6_NKT	L-amino-acid oxidase	0	281.994	0.000186567	0.000152914	1		gi|347602454|sp|A8QL58
	Vespryn			1632.64	0.00108015	0.000885316	1	1632.64		1	1
NKT_VES01	Unigene46273_NKT	Thaicobrin	0	1632.64	0.00108015	0.000885316	1		gi|32363235|sp|P82885
	Phosphodiesterase (PDE)			188.693	0.000124839	0.000102321	1	188.693		1	1
NKT_PDE01	CL2055.Contig2_NKT	phosphodiesterase	0	188.693	0.000124839	0.000102321	1		gi|537444868|sp|U3FAB3
	Aminopeptidase			171.473	0.000113447	9.29833e-05	1	85.7366		2	3
NKT_AP01	Unigene34714_NKT	aminopeptidase N	0	92.1822	6.09877e-05	4.99869e-05	0.53759		gi|211926750|sp|B6EWW5
NKT_AP02	CL2896.Contig1_NKT	aminopeptidase N	0	79.291	5.24589e-05	4.29965e-05	0.46241		gi|211926750|sp|B6EWW5
	Snake venom serine protease (SVSP)			118.942	7.86918e-05	6.44976e-05	1	118.942		1	1
NKT_SSP01	Unigene607_NKT	Serine protease harobin	0	118.942	7.86918e-05	6.44976e-05	1		gi|82232159|sp|Q5MCS0
	Waprin			50.2291	3.32316e-05	2.72373e-05	1	50.2291		1	1
NKT_WAP01	CL1552.Contig4_NKT	Scuwaprin-a	0	50.2291	3.32316e-05	2.72373e-05	1		gi|239977681|sp|B5G6G8
	Phospholipase B (PLB)			186.654	0.00012349	0.000101215	1	186.654		1	1
NKT_PLB01	CL3910.Contig1_NKT	Putative phospholipase B 81b	0	186.654	0.00012349	0.000101215	1		gi|449061871|sp|F8J2D3
	5' nucleotidase (5'NUC)			360.605	0.000238576	0.000195542	1	360.605		1	1
NKT_NUC01	CL226.Contig2_NKT	Snake venom 5&apos;-nucleotidase	0	360.605	0.000238576	0.000195542	1		gi|395455152|sp|B6EWW8
	Dipeptidylpeptidase IV (DPP IV)			25.8883	1.71277e-05	1.40382e-05	1	25.8883		1	1
NKT_DPP01	Unigene36093_NKT	venom dipeptidylpeptidase IV	0	25.8883	1.71277e-05	1.40382e-05	1		gi|148372359|sp|A6MJH7
	Acetylcholinesterase (AChE)			211.149	0.000139696	0.000114498	1	211.149		1	1
NKT_ACE01	Unigene30851_NKT	acetylcholinesterase	0	211.149	0.000139696	0.000114498	1		gi|1389604|sp|Q92035
	Hyaluronidase			82.4716	5.45632e-05	4.47212e-05	1	41.2358		2	3
NKT_HYA01	CL1390.Contig2_NKT	Hyaluronidase	0	36.9625	2.44544e-05	2.00433e-05	0.448185		gi|425936136|sp|A3QVN2
NKT_HYA02	CL1390.Contig1_NKT	Hyaluronidase	0	45.5091	3.01088e-05	2.46778e-05	0.551815		gi|425936136|sp|A3QVN2
	Insulin-like Growth Factor (IGF)			15.3118	1.01303e-05	8.303e-06	1	15.3118		1	1
NKT_IGF01	Unigene46205_NKT	insulin-like growth factor I isoform X2	0	15.3118	1.01303e-05	8.303e-06	1		gi|602626079|XP_007420002

## Sheet: Toxins_Pie Chart
Thai Naja kaouthia Venom Gland Transcriptome (Pie Chart)
		FPKM	FPKM %	FPKM %/Overall
	Total	1.84413e+06	1	1
	Unidentified	64677.9	0.0350724	0.0727189
	Non-Toxin	267963	0.145306	0.174536
ID	Toxin	1.51149e+06	0.819622		Transcripts	Non-redundant transcript	Full sequences
Three finger toxin (3FTx)	3FTxs	1.46656e+06	0.970277	0.795261	16	16	5
	L-3FTx	730517	0.48331	0.396131	3	3	0
	LNTX	730524	0.482876	0.363482	4	4	0
	S-3FTx	660867	0.437229	0.358363	10	10	4
	SNTX (cobrotoxin, short NTX, NTX homolog)	343185	0.226846	0.170757	6	6	2
	CTX (cytotoxin, cardiotoxin)	310508	0.205245	0.154497	3	3	1
	MTLP (muscarinic toxin-like protein)	7173.88	0.00474194	0.00356947	1	1	1
	NC-3FTx	75178.9	0.0497383	0.0407666	3	3	1
	WTX (weak neurotoxin, 3FTxs-like)	75178.9	0.0496933	0.0374063	3	3	1
Cysteine-rich secretory protein (CRISP)	CRISP	4760.77	0.00314972	0.00258158	5	5	1
Cobra venom factor (CVF)	CVF	896.387	0.000593049	0.000486076	2	2	0
Phospholipase A2 (PLA2)	PLA2	23229.8	0.0153688	0.0125966	1	1	1
Snake venom metalloproteinase (SVMP)	SVMP	2752.28	0.0018209	0.00149245	11	10	0
Nerve growth factor (NGF)	NGF	1504.34	0.000995273	0.000815747	1	1	1
Kunitz-type serine protease inhibitor (KSPI)	KSPI	3846.2	0.00254464	0.00208564	3	3	3
Natriuretic peptides (NP)	NP	1888.43	0.00124938	0.00102402	2	2	0
Neprilysin	Neprilysin	78.6767	5.20525e-05	4.26633e-05	1	1	1
Snake venom C-type lectin/lectin-like protein (snaclec)	Snaclec	1865.46	0.00123419	0.00101157	3	2	2
Cystatin	Cystatin	776.994	0.000514059	0.000421334	5	5	2
L-amino-acid oxidase (LAAO)	LAAO	281.994	0.000186567	0.000152914	1	1	1
Vespryn	Vespryn	1632.64	0.00108015	0.000885316	1	1	1
Phosphodiesterase (PDE)	PDE	188.693	0.000124839	0.000102321	1	1	1
Aminopeptidase	Aminopeptidase	171.473	0.000113447	9.29833e-05	3	2	0
Snake venom serine protease (SVSP)	SVSP	118.942	7.86918e-05	6.44976e-05	1	1	1
Waprin	Waprin	50.2291	3.32316e-05	2.72373e-05	1	1	1
Phospholipase B (PLB)	PLB	186.654	0.00012349	0.000101215	1	1	1
5' nucleotidase (5'NUC)	5'NUC	360.605	0.000238576	0.000195542	1	1	1
Dipeptidylpeptidase IV (DPP IV)	DPP IV	25.8883	1.71277e-05	1.40382e-05	1	1	1
Acetylcholinesterase (AChE)	AChE	211.149	0.000139696	0.000114498	1	1	1
Hyaluronidase	Hyaluronidase	82.4716	5.45632e-05	4.47212e-05	3	2	1
Insulin-like Growth Factor (IGF)	IGF	15.3118	1.01303e-05	8.303e-06	1	1	1
Total		1.51149e+06	1	1.06688	66	62	27
