# Supplementary material for: Comparative venom gland transcriptomics of Naja kaouthia (monocled cobra) from Malaysia and Thailand: elucidating geographical venom variation and insights into sequence novelty
Source: PeerJ. 2017 Apr 5;5:e3142. doi: 10.7717/peerj.3142 (PMC5384570; doi:10.7717/peerj.3142)
Supplement: Supplemental Information 5 — First column indicates protein families, accession number, ID and species of the annotated protein as detailed in Data S3. Second column shows set of sequence comparisons that have been carried out. Third column indicates protein coding ID of the current study. Forth column shows line number in which the peptide matched to the annotated protein. Fifth column shows nucleotide sequence comparison of both NK-M and NK-T transcripts reported in the current study. Sixth column shows percentage of similarity between the both NK-M and NK-T nucleotide sequence. Column seventh to thirteen show values of substitution, synonymous-substitution, nonsynonymous-substitution, Ka, Ks, KaKs and significance value (P, using Fisher’s exact test) when comparing nucleotide sequences from both NK-M and NK-T using “Approximate method.” Green indicates peptide matched; red indicates amino acids diverged from the aligned sequences; black indicates mismatched sequences. *Nucleotide sequence comparison was based on the co-expressed transcripts from the Supplemental Data S3, in which only consensus regions were used in substitution rates calculation. [file peerj-05-3142-s005.xlsx]

## Sheet: Coexpressed NK-M anD NK-T
Supplemental Data S4: Comparison and substitution analyses of nucleotide sequences obtained from the venom gland transcriptomes of Malaysian (NK-M) and Thai Naja kaouthia (NK-T) . First column indicates protein families, accession number, ID and species of the annotated protein as detailed in Supplemental Data S3. Second column shows set of sequence comparisons that have been carried out. Third c…
Protein Family/Annotated ID	Seq. No.	Current study accesion		Coding sequence comparison	Remark	Approximate method - MYN method (a Modified version of Yang-Nielsen method)
Three finger toxin (3FTx)						Substitution	S-substitution	N-substitution	Ka	Ks	Ka/Ks value,ω	P value (Fisher)
P01391	1	NKM_FTX01	1	ATAAGATGCTTCATAACACCTGATATTACCTCTAAGGATTGTCCAAATGGGCACGTATGCTATACAAAGACTTGGTGTGATGCTTTCTGTAGCATCAGAGGAAAAAGAGTCGATTTGGGA	IDENTICAL	0	0	0	0	0	NA	0
Alpha-elapitoxin-Nk2a			2	TGTGCTGCTACTTGCCCTACAGTGAAGACCGGTGTGGATATTCAATGTTGCTCAACAGACAATTGCAACCCATTTCCAACACGCAAACGTCCT
Naja kaouthia		NKT_FTX02	1	ATAAGATGCTTCATAACACCTGATATTACCTCTAAGGATTGTCCAAATGGGCACGTATGCTATACAAAGACTTGGTGTGATGCTTTCTGT
		NKT_FTX01	1	AAGACTTGGTGTGATGCTTTCTGTAGCATCAGAGGAAAAAGAGTCGATTTGGGA
			2	TGTGCTGCTACTTGCCCTACAGTGAAGACCGGTGTGGATATTCAATGTTGCTCAACAGACAATTGCAACCCATTTCCAACACGCAAACGTCCT
P60770	2	NKM_FTX05	1	CTGGAATGTCACAACCAACAATCATCGCAAACTCCAACCACTACAGGTTGTTCAGGTGGGGAGACCAATTGCTATAAAAAGCGTTGGCGTGATCACCGTGGATATAGAACCGAGAGGGGA	IDENTICAL	0	0	0	0	0	NA	0
Cobrotoxin			2	TGTGGTTGCCCTTCAGTGAGGAACGGCATTGAAATTAACTGTTGCACAACAGACAGATGCAACAAT
Naja atra		NKT_FTX06	1	AATTGCTATAAAAAGCGTTGGCGTGATCACCGTGGATATAGAACCGAGAGGGGA
			2	TGTGGTTGCCCTTCAGTGAGGAACGGCATTGAAATTAACTGTTGCACAACAGACAGATGCAACAAT
P59276	3	NKM_FTX06	1	CTGGAATGTCACAACCAACAATCATCGCAAGCTCCAACAACTAAAACTTGTTCAGGGGAGACCAATTGCTATAAAAAGTGGTGGTCTGATCACCGTGGAACTATAATCGAAAGGGGATGT	IDENTICAL	0	0	0	0	0	NA	0
Cobrotoxin-c			2	GGTTGCCCTAAAGTGAAGCCCGGTGTTAATCTTAACTGTTGCAGAACAGACAGATGCAACAAT
Naja kaouthia		NKT_FTX05	1	CTGGAATGTCACAACCAACAATCATCGCAAGCTCCAACAACTAAAACTTGTTCAGGGGAGACCAATTGCTATAAAAAGTGGTGGTCT
		NKT_FTX04	1	AATTGCTATAAAAAGTGGTGGTCTGATCACCGTGGAACTATAATCGAAAGGGGATGT
			2	GGTTGCCCTAAAGTGAAGCCCGGTGTTAATCTTAACTGTTGCAGAACAGACAGATGCAACAAT
Q2VBP1	4	NKM_FTX07	1	ATCGTGTGCCTGGACTTAGGATATGCCATGGAATGTTACAGAATGTCTAACATTGTGACTTGTCAGCCATGGGAGAAGTTTTGCTATAAAGAGGTTACTATGTTTTTTCCAAATCACCCG	IDENTICAL	0	0	0	0	0	NA	0
Short neurotoxin SNTX11			2	GTGCACCTGAGTGGATGTGCTTCTGAGTGTACTGAAACAAATAGCAAATTTTGTTGCACAACAGACAAATGCAAC
Ophiophagus hannah		NKT_FTX07	1	ATCGTGTGCCTGGACTTAGGATATGCCATGGAATGTTACAGAATGTCTAACATTGTGACTTGTCAGCCATGGGAGAAGTTTTGCTATAAAGAGGTTACTATGTTTTTTCCAAATCACCCG
			2	GTGCACCTGAGTGGATGTGCTTCTGAGTGTACTGAAACAAATAGCAAATTTTGTTGCACAACAGACAAATGCAAC
Q9DEQ3	5	NKM_FTX09	1	CTGACCTTGGTGGTGGTGACAATGGTGTGCATGGACTTAGGATACACCACAATATGTTACAACCACCTGACAAGGACTTCTGAAACCACTGAAATTTGTCCAGATTCATGGTACTTTTGC	IDENTICAL	0	0	0	0	0	NA	0
Neurotoxin homolog NL1			2	TATAAAATCTCTTTGGCTGATGGAAATGATGTAAGAATCAAAAGGGGATGTACTTTTACTTGCCCTGAATTGAGACCCACTGGGATATATGTTTACTGTTGCAGAAGAGACAAATGTAAC
Naja atra			3	CAA
		NKT_FTX08	1	CTGACCTTGGTGGTGGTGACAATGGTGTGCATGGACTTAGGATACACCACAATATGTTACAACCACCTGACAAGGACTTCTGAAACCACTGAAATTTGTCCAGATTCATGGTACTTTTGC
			2	TATAAAATCTCTTTGGCTGATGGAAATGATGTAAGAATCAAAAGGGGATGTACTTTTACTTGCCCTGAATTGAGACCCACTGGGATATATGTTTACTGTTGCAGAAGAGACAAATGTAAC
			3	CAA
Q98961	6	NKM_FTX10	1	ATGAAAACTCTGCTGCTGACCTTGGTGGTGGTGACAATTGTGTGCCTGGACTTAGGATCCACCTTAAAATGTAACAAACTCATTCCTTTAGCCTATAAGACTTGTCCAGCAGGGAAGAAC	2-5% DIFFER	4	0	4	0.0334	0	NA	0.0643	ω = NA, do not have Ks value
Cytotoxin 5			2	TTATGCTATAAAATGTTCATGGTGTCGAATAAAACGGTTCCTGTCAAAAGGGGATGTATTGATGTTTGCCCTAAAAACAGTCTCCTAGTGAAGTATGTGTGTTGCAATACAGACAGATGC
Naja atra			3	AAC
		NKT_FTX11	1	ATGAAAACTCTGCTGCTGACCTTGGTGGTGGTGACAATTGTGTGCCTGGACTTAGGATACACCTTAAAATGTAACAAACTCGTTCCTTTATTCTATAAGACTTGTCCAGCAGGGAAGAAC
			2	TTATGCTATAAAATGTTCATGGTGTCGAATAAAACGGTTCCTGTCAAAAGG
Q91996	7	NKM_FTX11	1	GACTTAGGATACACCTTAAAATGTCACAACACACAGCTTCCTTTCATCTATAAGACTTGTCCAGAAGGGAAGAACTTATGCTTTAAAGCGACTTTGAAGAAGTTTCCATTGAAAATTCCT	IDENTICAL	0	0	0	0	0	NA	0
Cardiotoxin 7			2	ATCAAAAGGGGATGTGCTGATAATTGCCCTAAAAACAGTGCCCTATTGAAGTATGTGTGTTGCAGCACAGACAAATGCAAC
Naja atra		NKT_FTX12	1	GACTTAGGATACACCTTAAAATGTCACAACACACAGCTTCCTTTCATCTATAAGACTTGTCCAGAAGGGAAGAACTTATGCTTTAAAGCGACTTTGAAGAAGTTTCCATTGAAAATTCCT
			2	ATCAAAAGGGGATGTGCTGATAATTGCCCTAAAAACAGTGCCCTATTGAAGTATGTGTGTTGCAGCACAGACAAATGCAAC
P82463	8	NKM_FTX12	1	TTGACATGTGTCAAAGAAAAGTCAATATTTGGTGTAACCACTGAGGATTGTCCAGATGGGCAGAACCTATGTTTTAAAAGGTGGCATATGATTGTTCCAGGAAGATATAAGAAGACCAGG	IDENTICAL	0	0	0	0	0	NA	0
Muscarinic toxin-like protein 2			2	GGATGTGCTGCTACTTGCCCTATAGCGGAAAACCGTGATGTCATTGAGTGTTGCTCAACAGACAAA
Naja kaouthia		NKT_FTX13	1	TTGACATGTGTCAAAGAAAAGTCAATATTTGGTGTAACCACTGAGGATTGTCCAGATGGGCAGAACCTATGTTTTAAAAGGTGGCATATGATTGTTCCAGGAAGATATAAGAAGACCAGG
			2	GGATGTGCTGCTACTTGCCCTATAGCGGAAAACCGTGATGTCATTGAGTGTTGCTCAACAGACAAA
P82935	9	NKM_FTX14	1	TTGACATGTCTCAATTGCCCAGAAATGTTTTGTGGAAAATTTCAGATTTGTCGAAATGGGGAGAAGATATGCTTTAAAAAGTTACACCAACGTAGACCATTGTCGTGGAGATACATAAGG	IDENTICAL	0	0	0	0	0	NA	0
Weak tryptophan-containing neurotoxin			2	GGATGTGCTGATACTTGCCCTGTAGGAAAACCCTATGAGATGATTGAGTGTTGCTCAACAGACAAATGCAACCGC
Naja kaouthia		NKT_FTX14	1	TGCTTTAAAAAGTTACACCAACGTAGACCATTGTCGTGGAGATACATAAGG
			2	GGATGTGCTGATACTTGCCCTGTAGGAAAACCCTATGAGATGATTGAGTGTTGCTCAACAGACAAATGCAACCGC
Q27J50	10	NKM_FTX15	1	ATGAGAAAAATAAACTTGTGCGTTCTTGCTGTACTGCTTTGGTCACAAGTTGTGGATGCTCTGGTATGTTATCACTGTCCCAATGGAGGAAGATGTTTTACCACAACTACCTGCTCTAGT	<2% DIFFER	1	0	1	0.00467	0	NA	0	ω = NA, do not have Ks value
three finger toxin-like			2	AATCAAGACCAATGTATGACCATATGGTTTAAAGGAGTTGGATTCCAGCCACCAAGGTATGCCAAGAGGTGCGGCTCTCAGTATGAGTGTCAACTTCTGAATTCAGTGCCACAGTCAGGA
Lachesis muta			3	GTTAGTGCCATTTGTTGTGGCTTTGACAGATGCAACCGT
		NKT_FTX16	1	ATGAGAAAAATAATCTTGTGCGTTCTTGCTGTACTGCTTTGGTCACAAGTTGTGGATGCTCTGGTATGTTATCACTGTCCCAATGGAGGAAGATGTTTTACCACAACTACCTGCTCTAGT
			2	AATCAAGACCAATGTATGACCATATGGTTTAAAGGAGTTGGATTCCAGCCACCAAGGTATGCCAAGAGGTGCGGCTCTCAGTATGAGTGTCAACTTCTGAATTCAGTGCCACAGTCAGGA
			3	GTTAGTGCCATTTGTTGTGGCTTTGACAGATGCAACCGT
Cysteine-rich secretory protein (CRISP)						Substitution	S-substitution	N-substitution	Ka	Ks	Ka/Ks value,ω	P value (Fisher)
P84808	11	NKM_CRP02	4	GGCCATTACACCCAGATAGTTTGGTACAACAGTCACCTTCTTGGTTGTGGTGCTGCCAAATGTTCTTCATCCAAATACCTCTAT	2-5% DIFFER	29	4.65	24.34	0.11345	0.0717	1.581	0.35	ω > 1, but not significant
Kaouthin-2			5	GTTTGTCAATACTGCCCAGCAGGGAACATCATAGGTTCAATTGCTACTCCATATAAATCAGGGCCACCTTGTGGGGACTGTCCTTCGGCTTGTGACAACGGACTATGCACAAATCCTTGC
Naja kaouthia			6	AAACATCACAATGTCTTCTCGAACTGCCAATCTTTAGCGAAACAAAATGCATGCCAGACTGAATGGATGAAGTCAAAATGCGCAGCTTCTTGCTTCTGCCGCACTGAAATAATA
		NKT_CRP02	1	ATGATTGCCTTCATTGTCTTGCTAAGTCTTGCTGCAGTGCTGCAACAGTCTTCTGGAACTGTTGATTTTGCTTCTGAGTCAAGTAACAAAAGAGAAAACCAAAAGCAGATTGTTGACAAG
			2	CACAATGCTTTAAGGAGATCAGTGAGACCAACTGCCAGGAACATGTTACAAATGGAATGGAATTCTAATGCTGCTCAAAATGCAAAACGTTGGGCAGATAGATGTTCTTTTGCTCACAGT
			3	CCACCACACTTAAGAACTGTGGGAAAAATCGGTTGTGGTGAAAATCTATTCATGTCAAGTCAACCTTATGCATGGAGTCGTGTAATTCAGTCTTGGTATGATGAAAACAAAAAATTTGTC
			4	TATGGCGTTGGAGCAAACCCACCAGGTTCTGTTATTGGCCATTACACCCAGATAGTTTGGTACAACAGTCACCTTCTTGGTTGTGGTGCTGCCAAATGTTCTTCATCCAAATACCTCTAT
			5	GTTTGTCAATACTGCCCAGCAGGGAACATCATAGGTTCAATTGCTACTCCATATAAATCAGGGCCACCTTGTGGGGACTGTCCTTCGGCTTGTGACAACGGACTATGCACAAATCCTTGC
			6	ACAATTTATAATAAGCTCACTAACTGCGACAGTTTGTTGAAACAAAGTAGCTGCCAGGATGATTGGATCAAGTCAAACTGCCCTGCTTCTTGCTTC
P84808	12	NKM_CRP01	4	GGCCATTACACCCAGATAGTTTGGTACAACAGTCACCTTCTTGGTTGTGGTGCTGCCAAATGTTCTTCATCCAAATACCTCTAT	IDENTICAL	0	0	0	0	0	NA	0
Kaouthin-2			5	GTTTGTCAATACTGCCCAGCAGGGAACATCATAGGTTCAATTGCTACTCCATATAAATCAGGGCCACCTTGTGGGGACTGTCCTTCGGCTTGTGACAACGGACTATGCACAAATCCTTGC
Naja kaouthia			6	ACAATTTATAATAAGCTCACTAACTGCGACAGTTTGTTGAAACAAAGTAGCTGCCAGGATGATTGGATCAAGTCAAACTGCCCTGCTTCTTGCTTCTGCCGC
		NKT_CRP02	1	ATGATTGCCTTCATTGTCTTGCTAAGTCTTGCTGCAGTGCTGCAACAGTCTTCTGGAACTGTTGATTTTGCTTCTGAGTCAAGTAACAAAAGAGAAAACCAAAAGCAGATTGTTGACAAG
			2	CACAATGCTTTAAGGAGATCAGTGAGACCAACTGCCAGGAACATGTTACAAATGGAATGGAATTCTAATGCTGCTCAAAATGCAAAACGTTGGGCAGATAGATGTTCTTTTGCTCACAGT
			3	CCACCACACTTAAGAACTGTGGGAAAAATCGGTTGTGGTGAAAATCTATTCATGTCAAGTCAACCTTATGCATGGAGTCGTGTAATTCAGTCTTGGTATGATGAAAACAAAAAATTTGTC
			4	TATGGCGTTGGAGCAAACCCACCAGGTTCTGTTATTGGCCATTACACCCAGATAGTTTGGTACAACAGTCACCTTCTTGGTTGTGGTGCTGCCAAATGTTCTTCATCCAAATACCTCTAT
			5	GTTTGTCAATACTGCCCAGCAGGGAACATCATAGGTTCAATTGCTACTCCATATAAATCAGGGCCACCTTGTGGGGACTGTCCTTCGGCTTGTGACAACGGACTATGCACAAATCCTTGC
			6	ACAATTTATAATAAGCTCACTAACTGCGACAGTTTGTTGAAACAAAGTAGCTGCCAGGATGATTGGATCAAGTCAAACTGCCCTGCTTCTTGCTTC
Q7T1K6	13	NKM_CRP04	1	ATGATTGCCTTCAGCTTGCTATGTTTTGCTGCAGTGCTTCAACAGTCTTTTGGAAATGTTGATTTTAATTCTGAGTCAACTAGGAGGAAA	IDENTICAL	0	0	0	0	0	NA	0
Natrin-1		NKM_CRP03	1	TCTGAGTCAACTAGGAGGAAAAAAAAACAAAAGGAGATTGTTGACTTGCAC
Naja atra			2	AATTCTTTAAGGAGAAGAGTGAGTCCCACTGCTAGCAACATGCTAAAAATGGAATGGTATCCTGAAGCTGCTTCAAATGCAGAACGTTGGGCCAATACCTGTAGTCTTAATCACAGTCCA
			3	GACAATTTGAGAGTTCTTGAAGGAATACAATGTGGTGAAAGTATATACATGTCAAGTAATGCCAGGACATGGACTGAAATAATTCACTTATGGCATGATGAATACAAAAATTTTGTCTAT
			4	GGCGTTGGAGCAAACCCACCAGGTTCTGTTACTGGCCATTATACTCAGATAGTTTGGTACCAAACTTACCGTGCTGGTTGTGCTGTTAGCTATTGTCCTTCATCTGCATGGAGCTACTTC
			5	TATGTTTGTCAGTACTGCCCATCAGGGAACTTCCAAGGTAAAACTGCTACTCCATATAAATTAGGACCACCTTGTGGGGACTGTCCTTCG
		NKT_CRP03	1	ATGATTGCCTTCAGCTTGCTATGTTTTGCTGCAGTGCTTCAACAGTCTTTTGGAAATGTTGATTTTAATTCTGAGTCAACTAGGAGGAAA
		NKT_CRP01	1	TCTGAGTCAACTAGGAGGAAAAAAAAACAAAAGGAGATTGTTGACTTGCAC
			2	AATTCTTTAAGGAGAAGAGTGAGTCCCACTGCTAGCAACATGCTAAAAATGGAATGGTATCCTGAAGCTGCTTCAAATGCAGAACGTTGGGCCAATACCTGTAGTCTTAATCACAGTCCA
			3	GACAATTTGAGAGTTCTTGAAGGAATACAATGTGGTGAAAGTATATACATGTCAAGTAATGCCAGGACATGGACTGAAATAATTCACTTATGGCATGATGAATACAAAAATTTTGTCTAT
			4	GGCGTTGGAGCAAACCCACCAGGTTCTGTTACTGGCCATTATACTCAGATAGTTTGGTACCAAACTTACCGTGCTGGTTGTGCTGTTAGCTATTGTCCTTCATCTGCATGGAGCTACTTC
			5	TATGTTTGTCAGTACTGCCCATCAGGGAACTTCCAAGGTAAAACTGCTACTCCATATAAATTAGGACCACCTTGTGGGGACTGTCCTTCG
Cobra venom factor (CVF)						Substitution	S-substitution	N-substitution	Ka	Ks	Ka/Ks value,ω	P value (Fisher)
Q91132	14	NKM_CVF03	1	ATGGAGAGGATGGCTCTCTATCTGGTGGCTGCTCTATTGATTGGTTTTCCAGGGTCTTCTCATGGGGCTCTCTACACCCTCATCACCCCTGCTGTTTTGCGAACAGACACAGAAGAGCAA	2-5% DIFFER	46	8.25	37.7	0.0104	0.0065	1.602	0.236	ω > 1, but not significant
Cobra venom factor			2	ATTTTGGTGGAGGCCCATGGAGACAATACTCCAAAACAGCTTGACATCTTTGTTCATGATTTTCCACGGAAGCAGAAAACCTTGTTCCAAACCAGAGTAGATATGAATCCAGCAGGAGGC
Naja kaouthia			3	ATGCTTGTCACTCCAACTATAGAGATTCCAGCAAACGAAATGAGTACGGACTCCAGGCAAAATCAATATGTGGTTGTGCAAGTAACTGGTCCTCAAGTGAGATTGGAAAAGGTGGTTCTC
			4	CTTTCTTACCAGAGTAGCTTTCTGTTTATCCAGACAGATAAAGGCATCTATACACCAGGGTCTCCAGTACTCTATCGTGTTTTTTCTATGGATCACAACACAAGCAAGATGAACAAAACT
			5	GTGATTGTTGAGTTTCAGACTCCAGAAGGCATTCTTGTCAGTTCTAATTCAGTTGACCTAAACTTCTTCTGGCCTTACAATTTACCAGACCTTGTCAGTTTGGGGACTTGGAGGATTGTG
			6	GCCAAATATGAACATTCCCCAGAGAATTATACTGCATATTTTGATGTCAGGAAATATGTGTTGCCAAGCTTTGAAGTCCGTCTACAACCATCAGAGAAGTTTTTTTACATTGACGGCAAT
			7	GAAAATTTCCACGTGTCTATCACTGCAAGGTACTTGTATGGAAAGAAAGTGGAAGGTGTGGCCTTTGTCCTCTTTGGAGTGAAAATAGATGATGCTAAAAAGAGTATTCCAGACTCACTC
			8	ACGAGAATTCCGATTATTGATGGAGATGGGAAAGCAACACTAAAAAGAGATACATTCCGTTCTCGATTTCCAAATCTCAGTGAGCTTGTTGGGCATACTCTGTATGCATCTGTAACAGTC
			9	ATGACAGAATCAGGCAGTGATATGGTAGTGTCTGAGCAAAGCGGCATTCATATTGTGACATCTCCCTATCAGATCCACTTCACAAAAACCCCCAAATATTTCAAGCCAGGAATGCCATAT
			10	GAACTGACGGTGTATGTTACCAACCCTGATGGCTTACCAGCTGCCAAAGTGCCAGTGGTATCAGAGGCCTTTCATTCTGAGGGAACCACTTTGAGTGATGGGACTACTAAGCTCATCCTG
			11	AACATACCATCGAATGCTCAAAGCCAACCAATCACTGTTAGAACTAACCATGGAGACCTCCCA
		NKM_CVF02	11	AGAACTAACCATGGAGACCTCCCAAGAGAACGCCAGGCAATAAAGTCCATGACAGCCACAGCCTACCAAACCCAGGGAGGA
			12	TCTGGAAACTATCTTCATGTAGCCATTACATCTACAGAGATTAAGCCCGGAGATAACTTACCTGTCAATTTCAATGTGAGGGGCAATGCAAATTCACTGAACCAGATCAAATATTTCACA
			13	TACCTCATATTGACTAAAGGGAAGATTTTCAAGGTTGGCAGGCAACCCAGGAGAGATGGGCAGAATCTGGTGACCATGAATCTGCATATCACTCCAGATCTCATCCCTTCCTTCCGGTTT
			14	GTGGCTTACTACCAAGTGGGAAACAACGAAATTGTGGCTGATTCTGTCTGGGTGGATGTGAAGGATACCTGCATGGGAACGTTGGTTGTGAAAGGAGACAATCTAATACAAATGCCAGGA
			15	GCTGCAATGAAAATCAAATTGGAAGGGGATCCAGGTGCTCGGGTTGGTCTTGTGGCTGTGGACAAAGCAGTGTATGTTCTCAATGATAAATATAAGATTAGCCAAGCTAAGATATGGGAC
			16	ACAATAGAAAAGAGTGACTTTGGCTGTACAGCTGGCAGTGGCCAGAATAATCTGGGTGTGTTTGAAGATGCTGGACTGGCTCTGACAACCAGCACTAATCTCAACACCAAACAGAGATCA
			17	GCTGCAAAGTGTCCTCAGCCTGCAAATCGGAGGCGTCGCAGTTCTGTTTTGCTGCTTGACAGCAAAGCAAGCAAAGCGGCAGAGTTTCAGGATCAAGACCTGAGTAAATGCTGTGAAGAT
			18	GTCATGCATGAGAACCCCATGGGGTACACTTGTGAAAAGCGTGCAAAATACATCCAGGAGGGAGATGCTTGTAAGGCTGCCTTCCTTGAATGCTGTCGCTACATCAAGGGGGTCCGAGAT
			19	GAAAACCAACGGGAGAGCGAGTTGTTTCTGGCAAGAGATGATAATGAAGATGGTTTCATAGCAGATAGTGATATCATCTCAAGGTCTGATTTCCCCGAGAGTTGGTTGTGGCTAACAAAG
			20	GACTTGACCGAGGAGCCTAACAGTCAAGGGATTTCAAGCAAGACAATGTCTTTTTATCTGAGGGATTCCATCACAACCTGGGTGGTGCTGGCTGTAAGCTTTACACCCACCAAAGGGATC
			21	TGTGTGGCTGAACCTTATGAAATAAGAGTCATGAAAGTCTTCTTCATTGATCTTCAAATGCCATATTCAGTAGTGAAGAATGAGCAGGTGGAGATTCGAGCTATTCTGCACAACTACGTT
			22	AACGAGGATATTTATGTGCGAGTGGAACTGTTATACAACCCAGCCTTCTGCAGTGCTTCCACAAAAGGACAAAGATACCAACAGCAGTTCCCAATTAAAGCCCTGTCCTCCAGAGCAGTA
			23	CCATTTGTGATAGTCCCATTAGAGCAAGGATTGCATGATGTTGAGATTAAAGCAAGTGTCCAGGAAGCGTTGTGGTCAGACGGTGTGAGGAAGAAACTGAAAGTTGTACCTGAAGGGGTA
			24	CAGAAATCCATTGTGACTATTATTAAACTGGACCCAAGGGCAAAAGGAGTTGGTGGAACACAGCTAGAAGTGATCAAAGCCCGCAAATTAGATGACAGAGTGCCTGACACAGAAATTAAA
			25	ACCAAGATTATCATCCAAGGTGACCCTGTGGCTCAGATTATTGAAAACTCAATTGATGGAAGTAAACTCAACCATCTCATTATCACTCCTTCTGGCTGTGGGGAGCAAAATATGATCCGC
			26	ATGGCCGCACCAGTTATTGCCACCTACTACCTGGACACCGCAGAGCAGTGGGAGACTCTCGGCATAAATCGCAGGACTGAAGCTGTCAATCAGATCATGACTGGTTATGCCCAGCAGATG
			27	GTGTACAAGAAAGCAGATCATTCCTATGCAGCATTTACAAACCGTGCATCTAGTTCTTGGCTAACAGCATATGTCGTAAAAGTCTTTGCCATGGCTGCCAAAATGGTAGCAGGCATTAGT
			28	CATGAAATCATTTGTGGAGGTGTGAGGTGGCTGATTCTGAACAGGCAACAACCAGATGGAGCATTCAAAGAAAATGCCCCTGTACTTTCTGGAACAATGCAGGGAGGAATTCAAGGTGAA
			29	GAAGAAGAAGTATATTTAACAGCTTTCATTCTGGTTGCGTTGTTGGAATCCAAAACAATCTGCAATGACTATGTCAATAGTCTAGACAGCAGCATCAAGAAGGCCACAAATTATTTACTC
			30	AAAAAGTATGAGAAACTGCAAAGGCCTTACACTACAGCCCTCACAGCCTATGCTTTGGCTGCTGCAGACCAACTCAATGATGACAGGGTACTCATGGCAGCATCAACAGGAAGGGATCAT
			31	TGGGAAGAATACAATGCTCATACCCACAACATTGAAGGCACTTCCTATGCCTTGTTGGCCCTGCTGAAAATGAAGAAATTTGATCAAACTGGTCCCATAGTCAGATGGCTGACAGATCAG
			32	AATTTTTACGGGGGAACATATGGACAAACCCAAGCAACAGTTATGGCGTTTCAAGCTCTTGCTGAATATGAGATTCAGATGCCTACCCATCAGGACTTAAACTTAGATATTACTATTGAA
			33	CTGCCAGATCGAGAAGTACCTATAAGGTACAGAATTAATTATGAAAATGCTCTCCTGGCTCGGACAGTAGAGACCAAACTCAACCAAGACTTCACTGTGACAGCATCAGGTGATGGAAAA
			34	GCAACAATGACCATTTTGACATTCTATAACGCACAGTTGCAGGAGAAGGCAAATGTTTGCAATAAATTTCATCTTAATGTTTCTGTTGAAAACATCCACTTGAATGCAATGGGAGCCAAG
			35	GGAGCCCTCATGCTCAAGATCTGCACAAGGTATCTGGGAGAAGTTGATTCTACAATGACAATAATTGATATTTCTATGCTGACTGGTTTTCTCCCTGATGCTGAAGACCTTACAAGGCTT
			36	TCTAAAGGAGTGGACAGATACATCTCCAGATATGAAGTTGACAATAATATGGCTCAGAAAGTAGCTGTTATCATTTACTTAAACAAGGTCTCCCACTCTGAAGATGAATGCCTGCAATTT
			37	AAGATTCTCAAGCATTTTGAAGTTGGCTTCATTCAGCCAGGATCAGTCAAGGTGTACAGCTACTACAATCTAGATGAAAAATGTACCAAGTTCTACCATCCAGATAAAGGAACAGGCCTT
			38	CTCAATAAGATATGTGTTGGTAACGTTTGCCGATGTGCAGGAGAAACCTGTTCCTCGCTCAACCATCAGGAAAGGATTGATGTTCCATTACAAATTGAAAAAGCCTGCGAGACGAATGTG
			39	GATTATGTCTACAAAACCAAGCTGCTTCGAATAGAAGAACAAGATGGTAATGATATCTATGTCATGGATGTTTTAGAA
		NKM_CVF01	39	ATCTATGTCATGGATGTTTTAGAAGTTATTAAACAAGGTACTGACAAAAATCCACGAGCAAAGACC
			40	CACCAGTACATAAGTCAAAGGAAATGCCAGGGGGCTCTGAATCTGAAGGTGAATGATGATTATCTGATCTGGGGTTCCAGGAGTGACCTGTTGCCCACGAAAGATAAAATTTCCTACATC
			41	ATTACAAAGAACACATGGATTGAGAGATGGCCACATGAA
		NKM_CVF04	41	GAATGTCAGGAAGAAGAATTCCAAAAGTTGTGTGATGACTTTGCTCAGTTTAGCTACACATTGACTGAGTTTGGCTGC
			42	CCTACT
		NKT_CVF02	1	ATGGAGAGGATGGCTCTCTATCTGGTGGCTGCTCTATTGATTGGTTTTCCAGGGTCTTCTCATGGGGCTCTCTACACCCTCATCACCCCTGCTGTTTTGCGAACAGACACAGAAGAGCAA
			2	ATTTTGGTGGAGGCCCATGGAGACAGTACTCCAAAACAGCTTGACATCTTTGTTCATGATTTTCCACGGAAGCAGAAAACCTTGTTCCAAACCAGAGTAGATATGAATCCAGCAGGAGGC
			3	ATGCTTGTCACTCCAACTATAGAGATTCCAGCAAAAGAAGTGAGTACGGACTCCAGGCAAAATCAATATGTGGTTGTGCAAGTAACTGGTCCTCAAGTGAGATTGGAAAAGGTGGTTCTC
			4	CTTTCTTACCAGAGTAGCTTTCTGTTTATCCAGACAGATAAAGGCATCTATACACCAGGGTCTCCAGTACTCTATCGTGTTTTTTCTATGGATCACAACACAAGCAAGATGAACAAAACT
			5	GTGATTGTTGAGTTTCAGACTCCAGAAGGCATTCTTGTCAGTTCTAATTCAGTTGACCTAAACTTCTTCTGGCCTTACAATTTACCAGACCTTGTCAGTTTGGGGACTTGGAGGATTGTG
			6	GCCAAATATGAACATTCCCCAGAGAATTATACTGCATATTTTGATGTCAGGAAATATGTGTTGCCAAGCTTTGAAGTCCGTCTGCAACCATCAGAGAAGTTTTTTTACATTGACGGCAAT
			7	GAAAATTTCCACGTGTCTATCACTGCAAGGTACTTGTATGGAGAGGAAGTGGAAGGTGTGGCCTTTGTCCTCTTTGGAGTGAAAATAGATGATGCTAAAAAGAGTATTCCAGACTCACTC
			8	ACGAGAATTCCGATTATTGATGGAGATGGGAAAGCAACACTAAAAAGAGATACATTCCGTTCTCGATTTCCAAATCTCAATGAGCTTGTTGGGCATACTCTGTATGCATCTGTAACAGTC
			9	ATGACAGAATCAGGCAGTGATATGGTAGTGACTGAGCAAAGCGGCATTCATATTGTGGCATCTCCCTATCAGATCCACTTCACAAAAACCCCCAAATATTTCAAGCCAGGAATGCCATAT
			10	GAACTGACGGTGTATGTTACCAACCCTGATGGCTCACCAGCTGCCCATGTGCCAGTGGTATCAGAGGCCTTTCATTCTATGGGAACCACTTTGAGTGATGGGACTGCTAAGCTCATCCTG
			11	AACATACCATTGAATGCTCAAAGCCTACCAATCACTGTTAGAACTAACCATGGAGACCTCCCAAGAGAACGCCAGGCAACAAAGTCCATGACAGCCATAGCCTACCAAACCCAGGGAGGA
			12	TCTGGAAACTATCTTCATGTAGCCATTACATCTACAGAGATTAAGCCCGGAGATAACTTACCTGTCAATTTCAATGTGAAGGGCAATGCAAATTCACTGAAGCAGATCAAATATTTCACA
			13	TACCTCATATTGAATAAAGGGAAGATTTTCAAGGTTGGCAGGCAACCCAGGAGAGATGGGCAGAATCTGGTGACCATGAATCTGCATATCACTCCAGATCTCATCCCTTCCTTCCGGTTT
			14	GTGGCTTACTACCAAGTGGGAAACAACGAAATTGTGGCTGATTCTGTCTGGGTGGATGTGAAGGATACCTGCATGGGAACGTTGGTTGTGAAAGGAGACAATCTAATACAAATGCCAGGA
			15	GCTGCAATGAAAATCAAATTGGAAGGGGATCCAGGTGCTCGGGTTGGTCTTGTGGCTGTGGACAAAGCAGTATATGTTCTCAATGATAAATATAAGATTAGCCAAGCTAAGATATGGGAC
			16	ACAATAGAAAAGAGTGACTTTGGCTGTACAGCTGGCAGTGGCCAGAATAATCTGGGTGTGTTTGAAGATGCTGGACTGGCTCTGACAACCAGCACTAATCTCAACACCAAACAGAGATCA
			17	GCTGCAAAGTGTCCTCAGCCTGCAAATCGGAGGCGTCGCAGTTCTGTTTTGCTGCTTGACAGCAACGCAAGCAAAGCGGCAGAATTTCAGGATCAAGACCTGCGTAAATGCTGTGAAGAT
			18	GTCATGCATGAGAACCCCATGGGGTACACTTGTGAAAAGCGTGCAAAATACATCCAGGAGGGAGATGCTTGTAAGGCTGCCTTCCTTGAATGCTGTCGCTACATCAAGGGGGTCCGAGAT
			19	GAAAACCAACGGGAGAGCGAGTTGTTTCTGGCAAGAGATGATAATGAAGATGGTTTCATAGCAGATAGTGATATCATCTCAAGGTCTGATTTCCCCAAGAGTTGGTTGTGGCTAACAAAG
			20	GACTTGACCGAGGAGCCTAACAGTCAAGGGATTTCAAGCAAGACAATGTCTTTTTATCTGAGGGATTCCATCACAACCTGGGTGGTGCTGGCTGTAAGCTTTACACCCACCAAAGGGATC
			21	TGTGTGGCTGAACCTTATGAAATAAGAGTCATGAAAGTCTTCTTCATTGATCTTCAAATGCCATATTCAGTAGTGAAGAATGAGCAGGTGGAGATTCGAGCTATTCTGCACAACTACGTT
			22	AACGAGGATATTTATGTGCGAGTGGAACTGTTATACAACCCAGCCTTCTGCAGTGCTTCCACAAAAGGACAAAGATACCGACAGCAGTTCCCAATTAAAGCCCTGTCCTCCAGAGCAGTA
			23	CCGTTTGTGATAGTCCCATTAGAGCAAGGATTGCATGATGTTGAGATTAAAGCAAGTGTCCAGGAAGCGTTGTGGTCAGACGGTGTGAGGAAGAAACTGAAAGTTGTACCTGAAGGGGTA
			24	CAGAAATCCATTGTGACTATTGTTAAACTGGACCCAAGGGCAAAAGGAGTTGGTGGAACACAGCTAGAAGTGATCAAAGCCCGCAAATTAGATGACAGAGTGCCTGACACAGAAATTGAA
			25	ACCAAGATTATCATCCAAGGTGACCCTGTGGCTCAGATTATTGAAAACTCAATTGATGGAAGTAAACTCAACCATCTCATTATCACTCCTTCTGGCTGTGGGGAGCAAAATATGATCCGC
			26	ATGGCCGCACCAGTTATTGCCACCTACTACCTGGACACCACAGAGCAGTGGGAGACTCTCGGCATAAATCGCAGGACTGAAGCTGTCAATCAGATCGTGACTGGTTATGCCCAGCAGATG
			27	GTGTACAAGAAAGCAGATCATTCCTATGCAGCATTTACAAACCGTGCATCTAGTTCTTGGCTAACAGCATATGTCGTAAAAGTCTTTGCCATGGCTGCCAAAATGGTAGCAGGCATTAGT
			28	CATGAAATCATTTGTGGAGGTGTGAGGTGGCTGATTCTGAACAGGCAACAACCAGATGGAGCGTTCAAAGAAAATGCCCCTGTACTTTCTGGAACAATGCAGGGAGGAATTCAAGGTGCT
			29	GAAGAAGAAGTATATTTAACAGCTTTCATTCTGGTTGCGTTGTTGGAATCCAAAACAATCTGCAATGACTATGTCAATAGTCTAGACAGCAGCATCAAGAAGGCCACAAATTATTTACTC
			30	AAAAAGTATGAGAAACTGCAAAGGCCTTACACTACAGCCCTCACAGCCTATGCTTTGGCTGCTGCAGACCAACTCAATGATGACAGGGTACTCATGGCAGCATCAACAGGAAGGGATCAT
			31	TGGGAAGAATACAATGCTCACACCCACAACATTGAAGGCACTTCCTATGCCTTGTTGGCCCTGCTGAAAATGAAGAAATTTGATCAAACTGGTCCCATAGTCAGATGGCTGACAGATCAG
			32	AATTTTTATGGGGAAACATATGGACAAACCCAAGCAACAGTTATGGCATTTCAAGCTCTTGCTGAATATGAGATTCAGATGCCTACCCATAAGGACTTAAACTTAGATATTACTATTGAA
			33	CTGCCAGATCGAGAAGTACCT
		NKT_CVF01	32	GAA
			33	CTGCCAGATCGAGAAGTACCTATAAGGTACAGAATTAATTATGAAAATGCTCTCCTGGCTCGGACAGTAGAGACCAAACTCAACCAAGACATCACTGTGACAGCATCAGGTGATGGAAAA
			34	GCAACAATGACCATTTTGACATTCTATAACGCACAGTTGCAGGAGAAGGCAAATGTTTGCAATAAATTTCATCTTAATGTTTCTGTTGAAAACATCCACTTGAATGCAATGGGAGCCAAG
			35	GGAGCCCTCATGCTCAAGATCTGCACAAGGTATCTGGGAGAAGTTGATTCTACAATGACAATAATTGATATTTCTATGCTGACTGGTTTTCTCCCTGATGCTGAAGACCTTACAAGGCTT
			36	TCTAAAGGAGTGGACAGATACATCTCCAGATATGAAGTTGACAATAATATGGCTCAGAAAGTAGCTGTTATCATTTACTTAAACAAGGTCTCCCACTCTGAAGATGAATGCCTGCACTTT
			37	AAGATTCTCAAGCATTTTGAAGTTGGCTTCATTCAGCCAGGATCAGTCAAGGTGTACAGCTACTACAATCTAGATGAAAAATGTACCAAGTTCTACCATCCAGATAAAGGAACAGGCCTT
			38	CTCAATAAGATATGTATTGGTAACGTTTGCCGATGTGCAGGAGAAACCTGTTCCTCGCTCAACCATCAGGAAAGGATTGATGTTCCATTACAAATTGAAAAAGCCTGCGAGACGAATGTG
			39	GATTATGTCTACAAAACCAAGCTGCTTCGAATAGAAGAACAAGATGGTAATGATATCTATGTCATGGATGTTTTAGAAGTTATTAAACAAGGTACTGACGAAAATCCACGAGCAAAGACC
			40	CACCAGTACATAAGTCAAAGGAAATGCCAGGAGGCTCTGAATCTGAAGGTGAATGATGATTATCTGATCTGGGGTTCCAGGAGTGACCTGTTGCCCACGAAAGATAAAATTTCCTACATC
			41	ATTACAAAGAACACATGGATTGAGAGATGGCCACATGAAGACGAATGTCAGGAAGAAGAATTCCAAAAGTTGTGTGATGACTTTGCTCAGTTTAGCTACACATTGACTGAGTTTGGCTGC
			42	CCTACT
Phospholipase A2 (PLA2)						Substitution	S-substitution	N-substitution	Ka	Ks	Ka/Ks value,ω	P value (Fisher)
P00596	15	NKM_PLA01	1	ATGAATCCTGCTCACCTTCTGATCCTGGCAGCAGTTTGTGTCTCCCCCTTAGGAGCCTTCTCTAATCGTCCCATGCCTCTCAACCTCTATCAGTTCAAAAACATGATTCAATGTACTGTC	<2% DIFFER	1	0	1	0.0029	0	NA	0	ω = NA, do not have Ks value
Acidic phospholipase A2 1			2	CCCAGTCGATCTTGGTGGGATTTTGCGGACTACGGTTGCTACTGCGGACGCGGAGGTAGCGGGACACCAGTAGACGACTTGGATAGGTGCTGCCAGGTTCATGACAACTGCTATAATGAA
Naja kaouthia			3	GCCGAAAAAATTTCCAGATGCTGGCCCTACTTCAAGACCTATTCATACGAGTGTTCTCAAGGCACACTCACCTGCAAAGGTGACAACGATGCGTGTGCAGCTGCTGTCTGTGATTGTGAC
			4	CGCTTGGCAGCCATCTGCTTCGCCGGAGCCCCTTACAACAATAACAACTACAATATCGACCTCAAGGCACGTTGCCAA
		NKT_PLA01	1	ATGAATCCTGCTCACCTTCTGATCCTGGCAGCAGTTTGTGTCTCCCCCTTAGGAGCCTTCTCTAATCGTCCCATGCCTCTCAACCTCTATCAGTTCAAAAACATGATTCAATGTACTGTC
			2	CCCAATCGATCTTGGTGGGATTTTGCGGACTACGGTTGCTACTGCGGACGCGGAGGTAGCGGGACACCAGTAGACGACTTGGATAGGTGCTGCCAGGTTCATGACAACTGCTATAATGAA
			3	GCCGAAAAAATTTCCAGATGCTGGCCCTACTTCAAGACCTATTCATACGAGTGTTCTCAAGGCACACTCACCTGCAAAGGTGACAACGATGCGTGTGCAGCTGCTGTCTGTGATTGTGAC
			4	CGCTTGGCAGCCATCTGCTTCGCCGGAGCCCCTTACAACAATAACAACTACAATATCGACCTCAAGGCACGTTGCCAA
Snake venom metalloproteinase (SVMP)						Substitution	S-substitution	N-substitution	Ka	Ks	Ka/Ks value,ω	P value (Fisher)
D3TTC2	16	NKM_SMP01	1	ATGATCCAAGCTCTCTTGGTAACTATATGCTTAGTGGTTTTTCCATATCAAGGGAGCTCTATAATCCTGGAATCCGGGAATGTTAATGATTATGAAGTAGTGTATCCACAAAAAGTGCCC	>5% DIFFER	71	10.55	60.44	0.0722	0.0432	1.6697	0.1047	ω > 1, but not significant
Zinc metalloproteinase-disintegrin atragin			2	GGATTGCCCAAAGGACGAGTTCAGAATCCTCAGCCAGAGACCAAGTATGAAGATACAATGCAATATGAATTTCAAGTGAATGGAGAGCCAGTAGTCCTTCACTTAGAAAGAAATAAAGGA
Naja atra			3	CTTTTTTCAGAAGATTACACTGAAACTCATTATGCCCCTGATGGCAGAGAAATTACAACAAGCCCTCCGGTTCAGGATCACTGCTATTATCATGGTTACATTCAGAATGAAGCTGACTCA
			4	AGTGCAGTCATCAGTGCATGCAATGGCTTGAAAGGACATTTCAAGCATCAAGGGGAGACATACTTTATTGAGCCCTTGAAAATTTCCAACAGTGAAGCCCATGCAATCTACAAAGATGAA
			5	AATGTAGAAAACGAGGATGAGACCCCCGAAATCTGTGGGGTAACCGAGACTACTTGGGAGTCAGATGAGTCCATCGAAAAGACCTCTCAGTTAACTAATACTCCTGAACAAGACAGGTAC
			6	TTGCAGGCCGAAAAATACATCGAGTTTTACGTGATTGTGGACAACAGAATGTACAGGTATTACAACTACGATAAACCTGCTATAAAAATAAGAGTATATGAAATGATCAACGCTGTAAAT
			7	ACGAAGTTCAGACCTTTGAAAATTCACATAGCACTGATTGGCCTAGAAATTTGGTCCAACGAAGATAAGTTTGAAGTGAAGCCAGCAGCAAGTGTCACTTTGAAATCATTTCGAGAATGG
			8	AGACAAACAGTTTTGCTGCCACGCAAAAGGAATGATAACGCTCAGTTACTCACGGGCATTGACTTCAATGGAACTCCTGTAGGACTTGCTTACATAGGTTCCATCTGCAATCCGAAGACT
			9	TCTGCAGCAGTTGTTCAGGATTATAGCAAAAGCACAAGAATGGTGGCAATTACAATGGCCCATGAGATGGGTCATAATCTGGGCATGAATCATGACAAAGGTTTCTGTACTTGTGGTTTT
			10	AACAAATGCGTTATGTCTACAAGACGTACTAAACCTGCCTATCAGTTCAGCTCTTGTAGTGTCCGGGAACATCAGGAGTATCTTCTTAGAGAGAGACCACAATGCATTCTCAACAAACCC
			11	TTGAGCACAGATATTGTTACACCTCCAGTTTGTGGAAATTACTTTGTGGAG
		NKM_SMP02	13	TGTCCCATCATGACAAACCAATGTATTGCTCTC
			14	CGGGGACCAGGTGTAAAAGTATCTCGAGATAGCTGTTTTACATTGAACCAGAGAACCAGGGGTTGTGGCTTGTGCAGAATGGAATATGGTAGAAAGATTCCATGTGCAGCAAAGGATGTA
			15	AAGTGTGGCAGGTTATTTTGCAAAAGGAGAAACTCGATGATATGCAACTGCTCAATTTCACCACGTGACCCAAATTATGGAATGGTTGAACCTGGAACAAAATGTGGAGATGGAATGGTG
			16	TGCAGCAACAGGCAGTGTGTTGATGTGAAGACAGCCTAC
		NKT_SMP03	4	TTTATTGAGCCCTTGGAGCTTTCTGAAAGTGAAGCCCATGCAATCTACAAAGACGAA
			5	AATGTAGAAGAAGAGGATGAGACCCCCAAAATCTGTGCGGTAACCCAGACTACTTGGGAGTCAGATGAGTCCATTGAAAAGACTTCTCAATTAACTAATACTCCTGAACAAGACAGGTAC
			6	TTGCAGGTCAAAAAATACATTGAGTTTTACCTGATTGTGGACAACAAAATGTACAAGAATCACACCAGCAAGCAA---GAACTAAGAACAAGAGTATATGAAATGGTCAACTATTTAAAT
			7	ACGAAGTACAGACGTTTGAATTTTCACATAGCACTGATTGGCCTAGAAATTTGGTCCAACAAAGATAAGGTTGATATGGATCCAGAAGCGAATGTCACTTTGAAATCATTTGCAGAATGG
			8	AGAGAAAAA---TTGCCACCACACAAAAGGAATGATAACGCTCAGTTACTCACGGGCATTGACTTCAATGGAACTCCTGTAGGACTTGCTTACATAGGTTCCATCTGCAATCCGAAGACT
			9	TCTGCAGCAGTTGTTCAGGATTATAGCAAAAGCACAAGAATGGTGGCAATTACAATGGCCCATGAGATGGGTCATAATCTGGGCATGAATCATGACAAAGGTTTCTGTACTTGTGGTTTT
			10	AACAAATGCGTTATGTCTACAAGACGTACTAAACCTGCCTATCAGTTCAGCTCTTGTAGTGTCCGGGAACATCAGAGGTATCTTCTTAGAGACAGACCACAATGCATTCTCAACAAACCC
			11	TCGCGCAATGCTATTGTTTCACCTCCAATTTGTGGAAATTACTTTGTGGAGGTGGGAGAAGAATGTGACTGTGGCTCTCCTGCGGATTGTCAAAGTGCCTGCTGCAATGCTACAACTTGT
			12	AAACTGCAACATGAGGCACAGTGTGACTCCGAAGAGTGTTGTGAGAAATGCAAATTTAAGGGAGCAGGAGCAGAATGCCGGGCAGCAAAGGATGACTGTGACTTGCCTGAACTCTGCACT
			13	GGCCAATCTGCTGAGTGTCCCACAGACAGCTTGCAGCGGAATGGACATCCATGCCAAAACAACCAAGGTTACTGCTACAATGGGAAATGCCCCACCTTGACAAACCAATGTATTGCTCTC
			14	CGGGGACCAGGTGTAAAAGTATCTCGAGATAGCTGTTTTACATTGAACCAGAGAACCAGGGGTTGTGGCTTGTGCAGAATGGAATATGGTAGAAAGATTCCATGTGCAGCAAAGGATGTA
			15	AAGTGTGGCAGGTTATTTTGCAAAAGGAGAAACTCGATGATATGCAACTGCTCAATTTCACCACGTGACCCAAATTATGGAATGGTTGAACCTGGAACAAAATGTGGAGATGGAATGGTG
			16	TGCAGCAACAGGCAGTGTGTTGATGTGAAGACAGCCTAC
Nerve growth factor (NGF)						Substitution	S-substitution	N-substitution	Ka	Ks	Ka/Ks value,ω	P value (Fisher)
A59218	17	NKM_NGF01	1	ATGGTGCATAGCGTAATGTCCATGCTGTGCTACACTCTGATTATAGCATTTCTGATTGGCATATGGGCAGCACCAAAGTCTGAAGATAATGTCCCTCTAGGCTCCCCTGCAACATCTGAC	IDENTICAL	0	0	0	0	0	NA	0
nerve growth factor beta chain precursor			2	CTTTCTGACACCAGCTGTGCTCAAACTCACGAGGGTCTGAAAACATCTCGAAACACAGATCAGCACCATCCAGCTCCTCAGAAGGCAGAGGATCAAGAACTTAGAACAGCAGCAAACATC
Naja kaouthia			3	ATTGTGGATCCCAAGCTTTTTCAGAAGAGGCAGTTCCAGTCGCCTCGTGTTCTGTTCAGCACTCAGCCCCCACTGTTGTCAAGAGATGAGGAAAGTGTGGAGTTCCTGGACAATGAAGAC
			4	TCTCTTAACAGGAATATCCGGGCCAAACGTGAAGATCATCCTGTGCATAACCTAGGGGAACATTCTGTGTGTGACAGTGTCAGTGCCTGGGTTACTAAAACTACAGCAACAGACATCAAA
			5	GGCAATACGGTGACTGTGATGGAAAATGTAAATCTTGATAACAAAGTCTACAAGCAGTACTTTTTTGAAACCAAGTGCAAAAATCCAAATCCAGAACCGAGTGGGTGCAGGGGCATTGAT
			6	TCCAGCCATTGGAATTCTTATTGCACCGAAACAGACACATTTATCAAGGCATTAACCATGGAAGGCAATCAGGCATCCTGGCGCTTCATTCGGATTGAAACTGCCTGTGTGTGTGTAATC
			7	ACTAAAAAAAAAGGAAAC
		NKT_NGF01	1	ATGGTGCATAGCGTAATGTCCATGCTGTGCTACACTCTGATTATAGCATTTCTGATTGGCATATGGGCAGCACCAAAGTCTGAAGATAATGTCCCTCTAGGCTCCCCTGCAACATCTGAC
			2	CTTTCTGACACCAGCTGTGCTCAAACTCACGAGGGTCTGAAAACATCTCGAAACACAGATCAGCACCATCCAGCTCCTCAGAAGGCAGAGGATCAAGAACTTAGAACAGCAGCAAACATC
			3	ATTGTGGATCCCAAGCTTTTTCAGAAGAGGCAGTTCCAGTCGCCTCGTGTTCTGTTCAGCACTCAGCCCCCACTGTTGTCAAGAGATGAGGAAAGTGTGGAGTTCCTGGACAATGAAGAC
			4	TCTCTTAACAGGAATATCCGGGCCAAACGTGAAGATCATCCTGTGCATAACCTAGGGGAACATTCTGTGTGTGACAGTGTCAGTGCCTGGGTTACTAAAACTACAGCAACAGACATCAAA
			5	GGCAATACGGTGACTGTGATGGAAAATGTAAATCTTGATAACAAAGTCTACAAGCAGTACTTTTTTGAAACCAAGTGCAAAAATCCAAATCCAGAACCGAGTGGGTGCAGGGGCATTGAT
			6	TCCAGCCATTGGAATTCTTATTGCACCGAAACAGACACATTTATCAAGGCATTAACCATGGAAGGCAATCAGGCATCCTGGCGCTTCATTCGGATTGAAACTGCCTGTGTGTGTGTAATC
			7	ACTAAAAAAAAAGGAAAC
Kunitz-type serine protease inhibitor (KSPI)						Substitution	S-substitution	N-substitution	Ka	Ks	Ka/Ks value,ω	P value (Fisher)
V8N7R6	18	NKM_KPI02	1	ATGGGCCGAAGTAGGAGCCAGCTTCAGGCTGGACTCTTGGTGACTTGGTTTTTTTTAGCCGGCCTGGTTCTTGGTCAGGAACAAAATGGGGAAGGAGCCTCGTTTGGAGAAACGTGTCTT	IDENTICAL	0	0	0	0	0	NA	0
Kunitz-type protease inhibitor 1			2	GCCCAGTTTACGCCCGGGTTTCCGGAGTTTGTGCTGGACACGAATGCCTCGGTGGAGAACGGCGCCACTTTCCTGGCTTCGCCACCGGTGGGAAGCAGCCGCGATTGCGTCCGCGCCTGT
Ophiophagus hannah			3	TGCAAGAACCCCGATTGCAACTTGGCCCTGGTGGAGCAGAGCCCCGGGGAGGACTCCAACGGCATTCAGAGCTGTTTCCTTCTCGACTGCCTTTACGACCAGGCCTTGGTCTGCAGGTTT
			4	GCCAAGAAGGACGGCTTCCTGAACTATGTCAGACGGGAGGTTTACAACGCTTACGCGACCATGCGAAACCTAGGCAACCGCGATGATCTGCCACCTAAAGCGAAAGCCTGGATGGATGTG
			5	AAGGTCCAGCCCAAAGATGAACCAGTGATACTGAATGGCTCGGAAAGTACCGATGATAATGGAATTGTGAATTATGAATGGACACTTCTGTCTGGTGATTCCTCAGTGGTAATGGAGAAA
			6	GAGAACGATATTATGAAGCTGTCAAATCTGAATGAAGGGATTTACGTCTTCCAATTCACTGTAACAGATACTGCGGATCAGCAACACTCCATCAACATCACTGTCACTGTACTTAATTCT
			7	GATCACACTGTAGATCATTGCTTGGCTCCTTATAAAGTGGGACGTTGTCGCGGCTCCTTCCATCGCTGGTACTACAATCCGGAAATAGGGCAGTGTCAAGGGTTCATTTTTGGTGGCTGC
			8	AATCCCAACAAGAACAATTATGTTAGAAAAGAGGAATGTGATCTTGCCTGCAAGAATGTTCAAGGTGCTGTAGAAAAACGTCAAGAACCAACATGCAATGGAAACTGCCTACCCCTCCAT
			9	TTCAAATGTGAAGATGGCTGCTGCATTGATAGAGCTCTGGAATGCGATGAAACTCCAGATTGCCAAGATGGGTCAGATGAGAAATCTTGTGATTCATATATTCAAGGATTTGATAAGTTA
			10	CAGAAAATCAATACTAGTGCCAAAAGTTATTGTGTGGATATGCCTGATACTGGACCTTGTGAAGAAAGTATACCTCGCTGGTACTACAACCCTTCGACTGAGAAGTGTGGTCGCTTCACC
			11	TATGGAGGCTGTGAAGGCAACAAAAATAATTTCGAGCAGGAGGAAACATGTATGAAATCATGTAGAGGCATCACAAAGCAACACATGATTGATCAGAGATGGAGAGGATATGAATATCAA
			12	CAAGCTAGTTTAAGTGCTTTTGAAGTGGCCATTGCTGTGCTCCTCTGTGTCTGCATCTTGATAGCATTGGTAGTCCTTGGCTACTTCTTCCTCAAGAACCGAAAAACGTACCGAAGACGT
			13	CGTCAGCCCCCTACTGCAGCTAATTCCACACTTTCTTCTGTCTTATCGACTGCTGAAGACACAGAACACCTGGTGTACAACAGCACCACAAAGCCCATC
		NKT_KPI03	1	ATGGGCCGAAGTAGGAGCCAGCTTCAGGCTGGACTCTTGGTGACTTGGTTTTTTTTAGCCGGCCTGGTTCTTGGTCAGGAACAAAATGGGGAAGGAGCCTCGTTTGGAGAAACGTGTCTT
			2	GCCCAGTTTACGCCCGGGTTTCCGGAGTTTGTGCTGGACACGAATGCCTCGGTGGAGAACGGCGCCACTTTCCTGGCTTCGCCACCGGTGGGAAGCAGCCGCGATTGCGTCCGCGCCTGT
			3	TGCAAGAACCCCGATTGCAACTTGGCCCTGGTGGAGCAGAGCCCCGGGGAGGACTCCAACGGCATTCAGAGCTGTTTCCTTCTCGACTGCCTTTACGACCAGGCCTTGGTCTGCAGGTTT
			4	GCCAAGAAGGACGGCTTCCTGAACTATGTCAGACGGGAGGTTTACAACGCTTACGCGACCATGCGAAACCTAGGCAACCGCGATGATCTGCCACCTAAAGCGAAAGCCTGGATGGATGTG
			5	AAGGTCCAGCCCAAAGATGAACCAGTGATACTGAATGGCTCGGAAAGTACCGATGATAATGGAATTGTGAATTATGAATGGACACTTCTGTCTGGTGATTCCTCAGTGGTAATGGAGAAA
			6	GAGAACGATATTATGAAGCTGTCAAATCTGAATGAAGGGATTTACGTCTTCCAATTCACTGTAACAGATACTGCGGATCAGCAACACTCCATCAACATCACTGTCACTGTACTTAATTCT
			7	GATCACACTGTAGATCATTGCTTGGCTCCTTATAAAGTGGGACGTTGTCGCGGCTCCTTCCATCGCTGGTACTACAATCCGGAAATAGGGCAGTGTCAAGGGTTCATTTTTGGTGGCTGC
			8	AATCCCAACAAGAACAATTATGTTAGAAAAGAGGAATGTGATCTTGCCTGCAAGAATGTTCAAGGTGCTGTAGAAAAACGTCAAGAACCAACATGCAATGGAAACTGCCTACCCCTCCAT
			9	TTCAAATGTGAAGATGGCTGCTGCATTGATAGAGCTCTGGAATGCGATGAAACTCCAGATTGCCAAGATGGGTCAGATGAGAAATCTTGTGATTCATATATTCAAGGATTTGATAAGTTA
			10	CAGAAAATCAATACTAGTGCCAAAAGTTATTGTGTGGATATGCCTGATACTGGACCTTGTGAAGAAAGTATACCTCGCTGGTACTACAACCCTTCGACTGAGAAGTGTGGTCGCTTCACC
			11	TATGGAGGCTGTGAAGGCAACAAAAATAATTTCGAGCAGGAGGAAACATGTATGAAATCATGTAGAGGCATCACAAAGCAACACATGATTGATCAGAGATGGAGAGGATATGAATATCAA
			12	CAAGCTAGTTTAAGTGCTTTTGAAGTGGCCATTGCTGTGCTCCTCTGTGTCTGCATCTTGATAGCATTGGTAGTCCTTGGCTACTTCTTCCTCAAGAACCGAAAAACGTACCGAAGACGT
			13	CGTCAGCCCCCTACTGCAGCTAATTCCACACTTTCTTCTGTCTTATCGACTGCTGAAGACACAGAACACCTGGTGTACAACAGCACCACAAAGCCCATC
Neprilysin						Substitution	S-substitution	N-substitution	Ka	Ks	Ka/Ks value,ω	P value (Fisher)
XP_007436944	19	NKM_NEP02	1	ATGGCTAAGTCAGAAAGTCAGATGGATATAACTGAAATGAACTCCCCAAAACCAAAGAGAAAACTGCGCTGGAGTCCACTGGAAATTGGACTTGCTGCTGTAGTGCTGCTTCTTGCTGTA	IDENTICAL	0	0	0	0	0	NA	0
neprilysin-like			2	GTGGCCATCACCATGATCATTCTGTATGCAACTTATGATGATGGTATTTGTAAAACTTCGGACTGTATAAAATCAGCTGCCCGAATCATTGAGAACATGGATACAGCAGCAGAACCTTGC
Python bivittatus			3	AATAATTTTTACCAGTATGCTTGTGGAGGATGGTTGAAAAAGCACATCATACCAGAGACAAGTTCCCGTTATAGTAATTTTGATATTTTAAGAGATGAATTAGAAGTTGTTTTGAAAGAT
			4	GTTCTTGAGAAGAAAGAGAGTAATGATATAGAAGCTGTTGCAAAAGCGAAAATGCTGTATAGATCTTGTATAAATGAAACTGCCATTAACAGCAAAAAAGGGAAACCACTAATTAACCTA
			5	ATGACCAACATTTCAGAATGGCCT
		NKM_NEP01	5	ATGACCAACATTTCAGAATGGCCTATAGCAGCAGACAACTGGGACCTGAATCATGGCTCCACATGGAGTGCAGAGGAATCCATTGCAGAGTTAAATTTTCAATTTGGAAGAAAAGTCATA
			6	ATTAACATGTTTGTTGGCACTGATGATAAAAACTCCTTACAACATATACTTCATGTTGATCAACCTAGACTTGGACTTCCTTCCCGTGATTACTATGAATGCACTGGACTGTACACAGAG
			7	GCCTGTTCAGCTTATATTAGTTTCATGACTTCTGTAGCAAAGTTAATTCGCCAAGAAAGAAAACTCTCCATCAATGATACTGAAATTTCTACAGAAGTAGAAAGAATAATGGCTCTTGAG
			8	AAAGAAATTGCAAGTATCACAACCAAAGATGAAGACAGAAATGACCCACTTTTGCTATATCACAAAATGAAGCTGAGCGATCTCCAAAAAAATTTCTCCTTTGAAATCAATAATCAGACA
			9	TTTGACTGGCTAAAATTTGTAAATTATATAATGAAAACAGTGGCAATTGAAGTTAAAAATACAGAAGACATAATTGTGTATGCTCCAGAATATTTAATCAAGCTGAAGTCTGTCATTTGC
			10	AATTATACTGCCAGAGAAATTCAAAACTACATAAGTTGGAGATACATCATGGATATGGTG
		NKM_NEP03	10	AGATACATCATGGATATGGTGAGCAGCTTAAGTCGCGACTACAAGGACACAAGGAATAATTTCCGTAAGGTTTTATATGGC
			11	ACAACCTCAGATGCTGCAATTTGGCGCCGTTGTGCAAACTACGTCAACAGCATTATGGGGAATGCTGTGGGAAGGCTTTATGTCCAAGAAGCTTTTGCTGGAGAGAGTAAACATGTGGTT
			12	CAAGAAATGATTACACAAATCCGTGAAGTTTTTATTAAAACATTGGAAGAACTCTCTTGGATGGATGCAGAAACCAAAAAAAAAGCAGAAGATAAGGCTGTGGCAATTAAAGAACGAATT
			13	GGCTACCCTGATGAGATTCTGACAAATACTGAGAAATTAAATAAGGAGTACCAAGGTTTGACCTACAAGGAAGAAGAATATTTTGAGAACTTGATTGAGAACTTAAGATTTGCCCAGAAG
			14	GAAAGGCTAAAGAAACTTAGAGAAAAAGTGGACAAAGATGAATGGATAACTGGAGCTGCTGTTGTCAATGCATTTTATTCACCTAGCAGAAATCAAATTGTTTTTCCTGCAGGTATTCTG
			15	CAGCCACCCTTCTTTAGTGCATCACAGCCTAAGTCCCTGAATTTTGGTGGAATTGGCATGGTCATTGGACATGAAATCACCCATGGCTTTGATGACAATGGTAGAAATTTTAATGCAGAA
			16	GGGGACCTCATAGACTGGTGGAGTCAAGAATCTGCAAACAATTTTAAAAGTCAGTCTCAGTGCATGATATATCAGTATGGGAATTTTTCATGGGATCTAGCTGCTGGACAAAACCTCAGT
			17	GGAATCAATACTCTTGGTGAAAATATTGCTGATAATGGTGGCATTAGACAAGCATACAGGGCCTATGAATCTTATGTACAGAAGAATGGAGAAGAGAAACGGCTTCCTGGGCTTGACCTG
			18	AACCATAAACAACTATTCTTTCTGAATTTTGCACAGGTATGGTGTGGGACATACAGGCCGGAGTATGCTGTCAATTCTATTAAAACTGATGTACACAGCCCTGGAAAATTCAGGGTTCTG
			19	GGATCACTGCAGAACAACCTGGAGTTTTCTGAGGCCTTTAAATGTACTGATAAAGATTACATGGATCCTGTGAAAAAGTGTCGTGTTTGG
		NKT_NEP01	1	ATGGCTAAGTCAGAAAGTCAGATGGATATAACTGAAATGAACTCCCCAAAACCAAAGAGAAAACTGCGCTGGAGTCCACTGGAAATTGGACTTGCTGCTGTAGTGCTGCTTCTTGCTGTA
			2	GTGGCCATCACCATGATCATTCTGTATGCAACTTATGATGATGGTATTTGTAAAACTTCGGACTGTATAAAATCAGCTGCCCGAATCATTGAGAACATGGATACAGCAGCAGAACCTTGC
			3	AATAATTTTTACCAGTATGCTTGTGGAGGATGGTTGAAAAAGCACATCATACCAGAGACAAGTTCCCGTTATAGTAATTTTGATATTTTAAGAGATGAATTAGAAGTTGTTTTGAAAGAT
			4	GTTCTTGAGAAGAAAGAGAGTAATGATATAGAAGCTGTTGCAAAAGCGAAAATGCTGTATAGATCTTGTATAAATGAAACTGCCATTAACAGCAAAAAAGGGAAACCACTAATTAACCTA
			5	ATGACCAACATTTCAGAATGGCCTATAGCAGCAGACAACTGGGACCTGAATCATGGCTCCACATGGAGTGCAGAGGAATCCATTGCAGAGTTAAATTTTCAATTTGGAAGAAAAGTCATA
			6	ATTAACATGTTTGTTGGCACTGATGATAAAAACTCCTTACAACATATACTTCATGTTGATCAACCTAGACTTGGACTTCCTTCCCGTGATTACTATGAATGCACTGGACTGTACACAGAG
			7	GCCTGTTCAGCTTATATTAGTTTCATGACTTCTGTAGCAAAGTTAATTCGCCAAGAAAGAAAACTCTCCATCAATGACACTGAAATTTCTACAGAAGTAGAAAGAATAATGGCTCTTGAG
			8	AAAGAAATTGCAAGTATCACAACCAAAGATGAAGACAGAAATGACCCACTTTTGCTATATCACAAAATGAAGCTGAGCGATCTCCAAAAAAATTTCTCCTTTGAAATCAATAATCAGACA
			9	TTTGACTGGCTAAAATTTGTAAATTATATAATGAAAACAGTGGCAATTGAAGTTAAAAATACAGAAGACATAATTGTGTATGCTCCAGAATATTTAATCAAGCTGAAGTCTGTCATTTGC
			10	AATTATACTGCCAGAGAAATTCAAAACTACATAAGTTGGAGATACATCATGGATATGGTGAGCAGCTTAAGTCGCGACTACAAGGACACAAGGAATAATTTCCGTAAGGTTTTATATGGC
			11	ACAACCTCAGATGCTGCAATTTGGCGCCGTTGTGCAAACTACGTCAACAGCATTATGGGGAATGCTGTGGGAAGGCTTTATGTCCAAGAAGCTTTTGCTGGAGAGAGTAAACATGTGGTT
			12	CAAGAAATGATTACACAAATCCGTGAAGTTTTTATTAAAACATTGGAAGAACTCTCTTGGATGGATGCAGAAACCAAAAAAAAAGCAGAAGATAAGGCTGTGGCAATTAAAGAACGAATT
			13	GGCTACCCTGATGAGATTCTGACAAATACTGAGAAATTAAATAAGGAGTACCAAGGTTTGACCTACAAGGAAGAAGAATATTTTGAGAACTTGATTGAGAACATAAGATTTGCCCAGAAG
			14	GAAAGGCTAAAGAAACTTAGAGAAAAAGTGGACAAAGATGAATGGATAACTGGAGCTGCTGTTGTCAATGCATTTTATTCACCTAGCAGAAATCAAATTGTTTTTCCTGCAGGTATTCTG
			15	CAGCCACCCTTCTTTAGTGCATCACAGCCTAAGTCCCTGAATTTTGGTGGAATTGGCATGGTCATTGGACATGAAATCACCCATGGCTTTGATGACAATGGTAGAAATTTTAATGCAGAA
			16	GGGGACCTCATAGACTGGTGGAGTCAAGAATCTGCAAACAATTTTAAAAGTCAGTCTCAGTGCATGATATATCAGTATGGGAATTTTTCATGGGATCTAGCTGCTGGACAAAACCTCAGT
			17	GGAATCAATACTCTTGGTGAAAATATTGCTGATAATGGTGGCATTAGACAAGCATACAGGGCCTATGAATCTTATGTACAGAAGAATGGAGAAGAGAAACGGCTTCCTGGGCTTGACCTG
			18	AACCATAAACAACTATTCTTTCTGAATTTTGCACAGGTATGGTGTGGGACATACAGGCCGGAGTATGCTGTCAATTCTATTAAAACTGATGTACACAGCCCTGGAAAATTCAGGGTTCTG
			19	GGATCACTGCAGAACAACCTGGAGTTTTCTGAGGCCTTTAAATGTACTGATAAAGATTACATGGATCCTGTGAAAAAGTGTCGTGTTTGG
Snake venom C-type lectin/lectin-like protein (snaclec)						Substitution	S-substitution	N-substitution	Ka	Ks	Ka/Ks value,ω	P value (Fisher)
Q90WI8	20	NKM_SCL01	1	ATGGGCCATTTCACCTTCACCAGTCTCTGCTTGCTGGCCGTGTTCCTCTCCCTGAGTGGAGCTGAAGGCTATAATTGTCCCCTCGACTGGCTCCCCAAGAATGGACTTTGCTACAAGGTC	IDENTICAL	0	0	0	0	0	NA	0
C-type lectin BFL-1			2	TTCAGTACTCCCAAGTCCTGGCTCAAGGCAGAGATGCACTGCAGAAAATTCAAGCCAGGTTGCCACCTCGCTTCCCTTCATAGCAATTCAGATGCAGTTGAGTTTTCTGAATACATCTCT
Bungarus fasciatus			3	GACTATCTCACAGGTCAGGGCCACGTCTGGATTGGACTGCGGGATAGAACAAAGAAGTACATCTGGGAGTGGACAGACAGATCTAAAACTGATTTCCTGCAATGGAAGAAAAAACAGCCC
			4	GATCATTTCAAGAACAATGAGTTCTGTGTTGAGATTGTGAAGTTTACAGGGTATCTTCAGTGGAACGATGAGAACTGCGCAGCCTTGCGTCCTTTTCTGTGCCAGTGCAAATAC
		NKT_SCL01	1	ATGGGCCATTTCACCTTCACCAGTCTCTGCTTGCTGGCCGTGTTCCTCTCCCTGAGTGGAGCTGAAGGCTATAATTGTCCCCTCGACTGGCTCCCCAAGAATGGACTTTGCTACAAGGTC
			2	TTCAGTACTCCCAAGTCCTGGCTCAAGGCAGAGATGCACTGCAGAAAATTCAAGCCAGGTTGCCACCTCGCTTCCCTTCATAGCAATTCAGATGCAGTTGAGTTTTCTGAATACATCTCT
			3	GACTATCTCACAGGTCAGGGCCACGTCTGGATTGGACTGCGGGATAGAACAAAGAAGTACATCTGGGAGTGGACAGACAGATCTAAAACTGATTTCCTGCAATGGAAGAAAAAACAGCCC
			4	GATCATTTCAAGAACAATGAGTTCTGTGTTGAGATTGTGAAGTTTACAGGGTATCTTCAGTGGAACGATGAGAACTGCGCAGCCTTGCGTCCTTTTCTGTGCCAGTGCAAATAC
Q90WI7	21	NKM_SCL02	1	TTCCTCTCCCTGAGTGGAGCTGAATGCTATAATTGTCCCATCGACTGGCTCTCCAGGAATGGACTTTGCTACAAGCTCTTCAATACTCCCAAGTCCTGGCTCGATGCAGAGATGTTCTGC	<2% DIFFER	1	0	1	0.00289	0	NA	0	ω = NA, do not have Ks value
C-type lectin BfL-2			2	AGGAAATTCAAGCCGGGCTGCCACCTCGTCTCCATACATAGCGTGGCAGAATCAGCTGACTTGGCCGAATACGTCTCCGACTACCTGCAAGGTGATGGATTTGTCTGGATTGGACTGAAC
Bungarus fasciatus			3	GATCCACGGAAACAACGTATCTGGGAGTGGTCAGACAGATCCTCCACCAACTACTTCTCCTGGAATCAAGGAGAGCCCAACAACTCAAAGAACAAAGAGTACTGTGTCCATCTCTGGTCC
			4	CCGACAGCATATCGCAAATGGAACGATACACCCTGCGAGTCCTTGTATCCCTTCATCTGCCAGTGCAAATTC
		NKT_SCL03	1	TTCCTCTCCCTGAGTGGAGCTGAATGCTATAATTGTCCCATCGACTGGCTCTCCAGGAATGGACTTTGCTACAAGCTCTTCAATACTCCCAAGTCCTGGCTCGATGCAGAGATGTTCTGC
			2	AGGAAATTCAAGCCGGGCTGCCACCTCGTCTCCATACATAGCGTGGCAGAATCAGCTGACTTGGCCGAATACGTCTCCGACTACCTGCAAGGTGATGGATTTGTCTGGATTGGACTGAAC
			3	GATCCACGGAAACAACGTATCTGGGAGTGGTCAGACAGATCCTCCACCAACTACTTCTCCTGGAATCAAGGAGAGCCCAACAACTCAAAGAACAAAGAGTACTGTGTCCATCTCTGGGCC
			4	CCGACAGCATATCGCAAATGGAACGATACACCCTGCGAGTCCTTGTATCCCTTCATCTGCCAGTGCAAATTC
Cystatin						Substitution	S-substitution	N-substitution	Ka	Ks	Ka/Ks value,ω	P value (Fisher)
V8NBS6	22	NKM_CYS01	1	ATGGGACGCTCCCAGCTGCCTCTCCCCTCCCTCCTCAGCCTCTTCAGTGCCCTCCTGATGCTCTCCCCGCAGCTGCTAAGGGTGAACGCCCAAGATCTATACGACGCGCCCATCAATCAT	IDENTICAL	0	0	0	0	0	NA	0
hypothetical protein L345_15265			2	CCATATGTGCAGAAAGCCCTGGCCTTCGCTGTGGAGCGATACAACCTTGACAATGAGGAGAGCGCCAACTATTTCAAGGTGATGCAGGTTCTGAAGACGCAATGGAAGATGAGTAATCGA
Ophiophagus hannah			3	GTCGAATACCATCTTACAGTGGAGTTGGTGAAAACAAAGTGTAAAAAGGAGATTGGTAAGATAAAACAATATAAGAAGATCCAGGAATGTAAGGTACTTCAAGGGAATCACAAGAGACCA
			4	AACTGCCACTTTGCAGTTGTGCCACACCCTTTGCCGATCGAAATGAACGTGGAAGTCTCAGTCTGT
		NKT_CYS01	1	ATGGGACGCTCCCAGCTGCCTCTCCCCTCCCTCCTCAGCCTCTTCAGTGCCCTCCTGATGCTCTCCCCGCAGCTGCTAAGGGTGAACGCCCAAGATCTATACGACGCGCCCATCAATCAT
			2	CCATATGTGCAGAAAGCCCTGGCCTTCGCTGTGGAGCGATACAACCTTGACAATGAGGAGAGCGCCAACTATTTCAAGGTGATGCAGGTTCTGAAGACGCAATGGAAGATGAGTAATCGA
			3	GTCGAATACCATCTTACAGTGGAGTTGGTGAAAACAAAGTGTAAAAAGGAGATTGGTAAGATAAAACAATATAAGAAGATCCAGGAATGTAAGGTACTTCAAGGGAATCACAAGAGACCA
			4	AACTGCCACTTTGCAGTTGTGCCACACCCTTTGCCGATCGAAATGAACGTGGAAGTCTCAGTCTGT
E3P6P4	23	NKM_CYS02	1	ATGGTGCACTTCCAGCTGCCGGTCGCGGCTCCGCTCTGCCTGCTCTGCGCCCTCCTGTTGCTGCCCTCGGCGACAATGATCCCCGGGGGCCTTTCCCCCAGATCCGTCTCGGATCCGGAC	IDENTICAL	0	0	0	0	0	NA	0
cystatin			2	GTGCAGAAAGCCGCCGCCTTCGCCGTGCAAGAATACAACGCGCGCAGCGCAAACGCCCACTATTACAAGGAGTTGCGCGTTGTGGAGGCGCAGTCCCAGGTAGTTGCAGGGGAGAAATAT
Naja kaouthia			3	TATCTGATGATGGAGTTGGTGAAAACCAAGTGTGCAAAGACCGCTGGCAAGCCGAAGGTGTACAAAGAGATCCAGAACTGTGAACTCCCTCCAAAGGCTCAGCAGGAGAAACTTACTTGC
			4	CACTTCCAAGTCTGGTCCCGTCCTTGGCTGGACAAGACGGAGTTGACAAAGATGAGCTGTAAC
		NKT_CYS02	1	ATGGTGCACTTCCAGCTGCCGGTCGCGGCTCCGCTCTGCCTGCTCTGCGCCCTCCTGTTGCTGCCCTCGGCGACAATGATCCCCGGGGGCCTTTCCCCCAGATCCGTCTCGGATCCGGAC
			2	GTGCAGAAAGCCGCCGCCTTCGCCGTGCAAGAATACAACGCGCGCAGCGCAAACGCCCACTATTACAAGGAGTTGCGCGTTGTGGAGGCGCAGTCCCAGGTAGTTGCAGGGGAGAAATAT
			3	TATCTGATGATGGAGTTGGTGAAAACCAAGTGTGCAAAGACCGCTGGCAAGCCGAAGGTGTACAAAGAGATCCAGAACTGTGAACTCCCTCCAAAGGCTCAGCAGGAGAAACTTACTTGC
			4	CACTTCCAAGTCTGGTCCCGTCCTTGGCTGGACAAGACGGAGTTGACAAAGATGAGCTGTAAC
V8NX38	24	NKM_CYS03	1	ATGGCTTTGTTGCGGGGGCTTTTGGTGTGTAGCGTACTCTTGCTCAGTTGTATCTGCAAGCAGGCGCTCGGAACCAGGCTCATCGGGGGACGGGAGGATGCTTCCCCGGAGGAACCGGGC	<2% DIFFER	1	0	1	0.00332	0	NA	0	ω = NA, do not have Ks value
Cystatin-C			2	GTCCGGGCGGCCCTTCAATTCGCCATGAACGAATACAACAGAGGCAGCAATGATATGTATGCTAGCCGCGTCTCCGAAGTGGTCCAAGTTCAAAAACAGATTGTCAGCGGAATTAAGTAT
Ophiophagus hannah			3	TACTTCACTGTTAAGATTGGACGTACAGTTTGCCGCAAAGAATCATCTGACCTTGAAAATTGTGCATTTCATAGCACACCTAAACTGGCACAGACAATGACTTGCATTTTTGAGGTTTAT
			4	AATATTCCTTGGAGAAACAGCATTTCCCTGTTAAAAAGTAGCTGC
		NKT_CYS04	1	ATGGCTTTGTTGCGGGGGCTTTTGGTGTGTAGCGTACTCTTGCTCAGTTGTATCTGCAAGCAGGCGCTCGGAACCAGGCTCATCGGGGGACGGGAGGATGCTTCCCCGGAGGAACCGGGC
			2	GTCCGGGCGGCCCTTCAATTCGCCATGAACGAATACAACAGAGGCAGCAATGATATGTATGCTAGCCGCGTCTCCGAAGTGGTCCAAGTTCAAAAACAGATTGTCAGCGGAATTAAGTAT
			3	TACTTCACTGTTAAGATTGGACGTACAGTTTGCCGCAAAGAATCATCTGACCTTGAAAATTGTGCATTTCATAGCACACCTAAACTGGCACAGACAATGACTTGCACTTTTGAGGTTTAT
			4	AATATTCCTTGGAGAAACAGCATTTCCCTGTTAAAAAGTAGCTGC
L-amino-acid oxidase (LAAO)						Substitution	S-substitution	N-substitution	Ka	Ks	Ka/Ks value,ω	P value (Fisher)
A8QL58	25	NKM_LAO01	1	ATGAATGTCTTCTTTATCTTCTCACTGCTGTTTTTGGCTGCCTTGGAAAGCTGTGCAGATGACAGAAGAAGCCCGCTAGAAGAATGCTTCCAACAAAATGATTATGAAGAATTTCTAGAG	IDENTICAL	0	0	0	0	0	NA	0
L-amino-acid oxidase			2	ATTGCCAGGAATGGTTTGAAAAAGACATCAAACCCAAAACATGTTGTGGTTGTAGGTGCAGGAATGGCTGGGCTTAGTGCAGCCTACGTTCTTGCAGGGGCTGGACATAAGGTGACGCTT
Naja atra			3	CTTGAAGCTAGTGAACGTGTGGGAGGACGCGTGGTCACTTATCACAATGACAGGGAAGGCTGGTATGTCAATATGGGACCCATGCGTCTCCCCGAGAGACACAGGATTGTCCGGGAATAT
			4	ATCAGAAAGTTTGGTCTCCAGTTGAATGAATTTTTTCAGGAAAATGAGAATGCCTGGTATTATATTAATAACATCAGGAAGAGAGTATGGGAAGTCAAGAAAGACCCCAGCCTCTTGAAA
			5	TATCCCGTGAAGCCCTCAGAAGAAGGCAAATCTGCTTCACAGCTATATCAAGAGTCCCTCACAAAGGTTATAGAAGAATTAAAAAGGACTAACTGCAGCTACATACTAAATAAATATGAC
			6	AGCTACTCAACAAAGGAGTATCTAATTAAAGAAGGAAATCTGAGCCGCGGAGCTGTAGATATGATTGGAGACCTACTGAATGAAGATTCTAGCTATCACCTGTCTTTTATTGAGAGCCTG
			7	AAAAGTGATGCTCTCTTCTCTTACGAAAAAAGATTTGATGAAATTGTTGGTGGATTTGATCAATTGCCTATATCCATGTATCAAGCCATTGCGGAAACGGTGCATTTAAATGCCCGAGTA
			8	ATCAAGATACAATATGATGCTGAGAAAGTCAGAGTGACATATCAAACTCCGGCAAAGACCTTTGTGACAGCTGATTATGTCATTGTGTGCTCCACATCAAGGGCCGCCCGTCGCATCTAT
			9	TTTGAACCTCCCCTTCCACCAAAGAAAGCACACGCTTTGCGGTCTATCCACTACAGAAGTGCCACCAAGATCTTCCTCACTTGCTCTAAGAAGTTTTGGGAGGCTGATGGCATTCATGGT
			10	GGGAAGTCCACAACTGATCTTCCATCCCGATTCATCCACTACCCTAACCATAACTTTACTACTGGCATTGGAGTTATTATGGCCTATGTCCTTGCTGATGATTCTGATTTCTTTCAAGCT
			11	CTTGATACCAAGACCTGTGCTGATATTGTCATTAATGACCTTTCACTCATCCATGATCTGCCCAAGAGGGAGATCCAGGCCCTCTGCTACCCCTCCATTAAAAAATGGAACCTGGATAAA
			12	TATACTATGGGTTCCATAACCTCTTTCACTCCTTACCAGTTTCAAGATTATTTTGAATCAGCCGCTGCACCTGTAGGCAGAATCCACTTTGCAGGGGAGTACACTGGCAGATTTCATGGT
			13	TGGATAGACAGCACAATTATGACAGGGCTGAGAGCAGCAAGAGATGTGAATCGTGCTTCTCAGAAGCCATCAAAAATCCGCCTGATCAGTGACAATCAACTT
		NKT_LAO01	1	ATGAATGTCTTCTTTATCTTCTCACTGCTGTTTTTGGCTGCCTTGGAAAGCTGTGCAGATGACAGAAGAAGCCCGCTAGAAGAATGCTTCCAACAAAATGATTATGAAGAATTTCTAGAG
			2	ATTGCCAGGAATGGTTTGAAAAAGACATCAAACCCAAAACATGTTGTGGTTGTAGGTGCAGGAATGGCTGGGCTTAGTGCAGCCTACGTTCTTGCAGGGGCTGGACATAAGGTGACGCTT
			3	CTTGAAGCTAGTGAACGTGTGGGAGGACGCGTGGTCACTTATCACAATGACAGGGAAGGCTGGTATGTCAATATGGGACCCATGCGTCTCCCCGAGAGACACAGGATTGTCCGGGAATAT
			4	ATCAGAAAGTTTGGTCTCCAGTTGAATGAATTTTTTCAGGAAAATGAGAATGCCTGGTATTATATTAATAACATCAGGAAGAGAGTATGGGAAGTCAAGAAAGACCCCAGCCTCTTGAAA
			5	TATCCCGTGAAGCCCTCAGAAGAAGGCAAATCTGCTTCACAGCTATATCAAGAGTCCCTCACAAAGGTTATAGAAGAATTAAAAAGGACTAACTGCAGCTACATACTAAATAAATATGAC
			6	AGCTACTCAACAAAGGAGTATCTAATTAAAGAAGGAAATCTGAGCCGCGGAGCTGTAGATATGATTGGAGACCTACTGAATGAAGATTCTAGCTATCACCTGTCTTTTATTGAGAGCCTG
			7	AAAAGTGATGCTCTCTTCTCTTACGAAAAAAGATTTGATGAAATTGTTGGTGGATTTGATCAATTGCCTATATCCATGTATCAAGCCATTGCGGAAACGGTGCATTTAAATGCCCGAGTA
			8	ATCAAGATACAATATGATGCTGAGAAAGTCAGAGTGACATATCAAACTCCGGCAAAGACCTTTGTGACAGCTGATTATGTCATTGTGTGCTCCACATCAAGGGCCGCCCGTCGCATCTAT
			9	TTTGAACCTCCCCTTCCACCAAAGAAAGCACACGCTTTGCGGTCTATCCACTACAGAAGTGCCACCAAGATCTTCCTCACTTGCTCTAAGAAGTTTTGGGAGGCTGATGGCATTCATGGT
			10	GGGAAGTCCACAACTGATCTTCCATCCCGATTCATCCACTACCCTAACCATAACTTTACTACTGGCATTGGAGTTATTATGGCCTATGTCCTTGCTGATGATTCTGATTTCTTTCAAGCT
			11	CTTGATACCAAGACCTGTGCTGATATTGTCATTAATGACCTTTCACTCATCCATGATCTGCCCAAGAGGGAGATCCAGGCCCTCTGCTACCCCTCCATTAAAAAATGGAACCTGGATAAA
			12	TATACTATGGGTTCCATAACCTCTTTCACTCCTTACCAGTTTCAAGATTATTTTGAATCAGCCGCTGCACCTGTAGGCAGAATCCACTTTGCAGGGGAGTACACTGGCAGATTTCATGGT
			13	TGGATAGACAGCACAATTATGACAGGGCTGAGAGCAGCAAGAGACGTGAATCGTGCTTCTCAGAAGCCATCAAAAATCCGCCTGATCAGTGACAATCAACTT
Vespryn						Substitution	S-substitution	N-substitution	Ka	Ks	Ka/Ks value,ω	P value (Fisher)
P82885	26	NKM_VES01	1	ATGCTCCTGTTCACACTATGCTTGTTTGCTGATCAGGAAAATGGTGGAAAGGCTCTGGCTTCACCCCCTGGGAATTGGCAGAAAGCTGATGTGACGTTTGACTCAAATACAGCATTTGAA	IDENTICAL	0	0	0	0	0	NA	0
Thaicobrin			2	TCACTGGTTGTGTCACCAGACAAGAAGACTGTGGAAAATGTGGGTGTCTCCCAGGTTGCGCCAGACAATCCAGAGAGATTCGATGGCAGCCCCTGTGTGCTGGGGTCTCCTGGATTCCGA
Naja kaouthia			3	TCAGGGAAGCATTTCTTTGAAGTGAAGTATGGGACGCAAAGGGAATGGGCTGTTGGGTTAGCCGGGAAGTCTGTGAAGAGAAAAGGGTACCTCAGACTTGTCCCCGAAGAACGGATTTGG
			4	CAAAAGGGCCTCTGGTGGCTTGGGCGACTGGAAACGGATTCTGACAAGCTTCAAAAAAGCTCTGGAAAGATTATTGTCTTTCTGGATTACGATAAGGGAAAAGTGATTTTTGACCTGGAT
			5	GGTAAAGTCACTACCCTCCAGGCCAGTTTCAATGGGGAGGAAGTTGTACCCTTTTACTATTTAGGGGCAAGTGTTTCACTCACAAATCTT
		NKT_VES01	1	ATGCTCCTGTTCACACTATGCTTGTTTGCTGATCAGGAAAATGGTGGAAAGGCTCTGGCTTCACCCCCTGGGAATTGGCAGAAAGCTGATGTGACGTTTGACTCAAATACAGCATTTGAA
			2	TCACTGGTTGTGTCACCAGACAAGAAGACTGTGGAAAATGTGGGTGTCTCCCAGGTTGCGCCAGACAATCCAGAGAGATTCGATGGCAGCCCCTGTGTGCTGGGGTCTCCTGGATTCCGA
			3	TCAGGGAAGCATTTCTTTGAAGTGAAGTATGGGACGCAAAGGGAATGGGCTGTTGGGTTAGCCGGGAAGTCTGTGAAGAGAAAAGGGTACCTCAGACTTGTCCCCGAAGAACGGATTTGG
			4	CAAAAGGGCCTCTGGTGGCTTGGGCGACTGGAAACGGATTCTGACAAGCTTCAAAAAAGCTCTGGAAAGATTATTGTCTTTCTGGATTACGATAAGGGAAAAGTGATTTTTGACCTGGAT
			5	GGTAAAGTCACTACCCTCCAGGCCAGTTTCAATGGGGAGGAAGTTGTACCCTTTTACTATTTAGGGGCAAGTGTTTCACTCACAAATCTT
Phosphodiesterase (PDE)						Substitution	S-substitution	N-substitution	Ka	Ks	Ka/Ks value,ω	P value (Fisher)
U3FAB3	27	NKM_PDE01	1	AAGAAGGTTCTTTTCATTTCTTTGGTGGCTGTAGCCCTTGGACTAGGTTTAGGGCTTGGACTGAAACAATCTAAGCAACCACTAGAGAGCTGCAGAAACAGATGTAATGAGACATTCAGT	<2% DIFFER	2	1	1	0.0005	0.000176	0.2868	0.3473	ω < 1, but not significant
phosphodiesterase			2	GAAGAGCTATCGTACTGTAGTTGTGATAACAAGTGTACAGAACGCAAAGCTTGCTGCTGGGATTATCAGGATACTTGTGTGCTACCAACTCAGAGTTGGTCTTGCAATAAATTACGTTGT
Micrurus fulvius			3	GGTGAGAAGCGAATGGCCAATGTATTATGCTCCTGTTCTGAAGACTGCTTGACGAAAAAAGATTGCTGTACAGACTACAAAAGCATCTGCAAAAGAGAAACATCATGGCTGAAAGATCAG
			4	TGTGCTTCTTCTAGTGCTTCTCAGTGTCCAGAAGGGTTTGATCAGTCCCCACTTATTCTTTTTTCAATGGATGGCTTTAGGGCTGAATATTTGGAAACCTGGGATACTTTAATGCCCAAT
			5	ATCAATAAGCTTAAAACTTGTGGGACTCATGCCAAATACATGAGAGCTGTTTATCCAACCAAAACCTTTGTAAACCACTACACTATTGTTACAGGCTTGTATGCAGAAACCCATGGCATT
			6	ATTGACAATAATATGTATGATGTGAAATTAAATCAGAACTTCTCACTTTCTGGAAGTAACATGAGAAATGCTGCCTGGTGGGGTGGACAACCTATTTGGCATACAGCAAGCTATCAAGGT
			7	TTGAAAGCAGCCACCTACTTTTGGCCTGGATCTGAAGTAAAAATAAATGGATCTTACCCAACTATATACAAAGTTTATAACAAATCAACTCCATTTGAAGCAAGAGTTATGGAGGTGCTA
			8	AAGTGGCTAGATCTCCCCAAAGCTAAGAGGCCAGATTTCTCCACATTGTATATTGAGGAACCGGACACAACTGGACATAAATTTGGACCTGTTAGTGGACAAGTAATTAAGTCTTTACAA
			9	ATGGCAGATCGGACCCTGGGAATGTTGATGGAAGGCCTAAAGCAAAGGAATCTGCATAATTGTGTCAATCTTATCCTTCTGGCTGATCATGGCATGGAGGCAATATCCTGTAACCGGCTG
			10	GAATACATGACAGATTATTTTAATACAGTTGATTTTTTTATGTATGAAGGTGCAGCACCTCGTATTCGATCAAAAAATGTTCCAAAAGACTTTTATACATTTGATTCTGAAGCAATTGTT
			11	AAAAAACTTACATGCCGAAAGCCAAAACAGCACTTTAAAGCTTACTTGGCCAAAGACCTTCCAAAGAGACTACACTTTGCTAACAACATTCGCATTGACAAAGTTAATCTGATGGTTGAT
			12	CGACAGTGGTTGGCCGTGAGGAATAAAAAATATAAATATTGTTCTGGTGGTACCCATGGCTACGACAATGAATTTAAAAGTATGGAGGCTATCTTTTTAGCACACGGGCCAGGCTTTAAG
			13	GAAAAAACTGAGGTGACGTCTTTTGAAAACATTGAAGTTTATAACTTAATGTGTGATCTCCTGAAGCTTAAACCTGCTCCAAACAATGGAACACATGGAAGCTTGAATCACCTCCTAAAA
			14	AATCCTTTCTACAATCCTTCTCCAGCAAAAGAACAATCTCCTCCTCTTTACTGCCTTTTTGGCCCCGTTCCCAGTCCAGATGTTTCAGGATGTAAATGTAGCTCAATAACAGATTTAGAA
			15	GCAGTGAATCAAAGGTTAAACCTCATTGATCAAGCAAAAATGCAGTCTGAAGCTGATAATTTGCCTTATGGAAGACCCCACGTTCTACAGCACAGCAAGTACTGCCTCCTTCACCAGACT
			16	AAATATATAAGCGCATATAGTCAAGACATCTTGATGCCATTATGGAATTCATATACTATCAGCAAATCACTGGTTAAACCAACTTCTGCCCCTCCCAGTGCTTCAGACTGTCTGCGGCTA
			17	GATGTTCGAATCCCCACAGTTCAGAGTCAAACTTGCTCCAACTACCAGCCAGACCTGGCTATCACCCCCGGCTTCCTCTATCCTCCCGACTTCAGCTCATCTGGCCCTGAGCAGTATGAT
			18	GCTCTAATTACTAGCAACATTGTTCCTATGTACAAAGAATTTGCACGATTGTGGAATTACTTCCATAGTACCCTACTTCCAAAATATGCTACAGAGAGAAATGGACTAAATGTCATCAGT
			19	GGGCCTATTTTTGATTATAATTATGATGGGCACTTTGATCCTTATGACACAATCGATCAGTATGTAAACAATACAAAGATTCCCATCCCAACCCATTACTTTGTTGTGCTGACTAGCTGT
			20	GAGAATTCAACCAAAACTCCACTAAACTGTCCACCAGGCTCTTTGAAAGTTTTGTCTTTTATTCTCCCTCATCGTCCTGACAACTCAGAGAGCTGTGCTGACAAATCACCAGACAATCTG
			21	TGGGTTGAAGAAAGAATGCAGACTCATACAGCACGTGTTCGTGATGTGGAACTCCTTACTGGTCTGGATTTTTATTCAGCGCTCAAACAACCTCTCTCAGAAACCCTTCGATTGAAAACA
			22	TTTCTGCCTATATTTATAAACTCAGTTAAC
		NKT_PDE01	1	AAGAAGGTTCTTTTCATTTCTTTGGTGGCTGTAGCCCTTGGACTAGGTTTAGGGCTTGGACTGAAACAATCTAAGCAACCACTAGAGAGCTGCAGAAACAGATGTAATGAGACATTCAGT
			2	GAAGAGCTATCATACTGTAGTTGTGATAACAAGTGTACAGAACGCAAAGCTTGCTGCTGGGATTATCAGGATATTTGTGTGCTACCAACTCAGAGTTGGTCTTGCAATAAATTACGTTGT
			3	GGTGAGAAGCGAATGGCCAATGTATTATGCTCCTGTTCTGAAGACTGCTTGACGAAAAAAGATTGCTGTACAGACTACAAAAGCATCTGCAAAAGAGAAACATCATGGCTGAAAGATCAG
			4	TGTGCTTCTTCTAGTGCTTCTCAGTGTCCAGAAGGGTTTGATCAGTCCCCACTTATTCTTTTTTCAATGGATGGCTTTAGGGCTGAATATTTGGAAACCTGGGATACTTTAATGCCCAAT
			5	ATCAATAAGCTTAAAACTTGTGGGACTCATGCCAAATACATGAGAGCTGTTTATCCAACCAAAACCTTTGTAAACCACTACACTATTGTTACAGGCTTGTATGCAGAAACCCATGGCATT
			6	ATTGACAATAATATGTATGATGTGAAATTAAATCAGAACTTCTCACTTTCTGGAAGTAACATGAGAAATGCTGCCTGGTGGGGTGGACAACCTATTTGGCATACAGCAAGCTATCAAGGT
			7	TTGAAAGCAGCCACCTACTTTTGGCCTGGATCTGAAGTAAAAATAAATGGATCTTACCCAACTATATACAAAGTTTATAACAAATCAACTCCATTTGAAGCAAGAGTTATGGAGGTGCTA
			8	AAGTGGCTAGATCTCCCCAAAGCTAAGAGGCCAGATTTCTCCACATTGTATATTGAGGAACCGGACACAACTGGACATAAATTTGGACCTGTTAGTGGACAAGTAATTAAGTCTTTACAA
			9	ATGGCAGATCGGACCCTGGGAATGTTGATGGAAGGCCTAAAGCAAAGGAATCTGCATAATTGTGTCAATCTTATCCTTCTGGCTGATCATGGCATGGAGGCAATATCCTGTAACCGGCTG
			10	GAATACATGACAGATTATTTTAATACAGTTGATTTTTTTATGTATGAAGGTGCAGCACCTCGTATTCGATCAAAAAATGTTCCAAAAGACTTTTATACATTTGATTCTGAAGCAATTGTT
			11	AAAAAACTTACATGCCGAAAGCCAAAACAGCACTTTAAAGCTTACTTGGCCAAAGACCTTCCAAAGAGACTACACTTTGCTAACAACATTCGCATTGACAAAGTTAATCTGATGGTTGAT
			12	CGACAGTGGTTGGCCGTGAGGAATAAAAAATATAAATATTGTTCTGGTGGTACCCATGGCTACGACAATGAATTTAAAAGTATGGAGGCTATCTTTTTAGCACACGGGCCAGGCTTTAAG
			13	GAAAAAACTGAGGTGACGTCTTTTGAAAACATTGAAGTTTATAACTTAATGTGTGATCTCCTGAAGCTTAAACCTGCTCCAAACAATGGAACACATGGAAGCTTGAATCACCTCCTAAAA
			14	AATCCTTTCTACAATCCTTCTCCAGCAAAAGAACAATCTCCTCCTCTTTACTGCCTTTTTGGCCCCGTTCCCAGTCCAGATGTTTCAGGATGTAAATGTAGCTCAATAACAGATTTAGAA
			15	GCAGTGAATCAAAGGTTAAACCTCATTGATCAAGCAAAAATGCAGTCTGAAGCTGATAATTTGCCTTATGGAAGACCCCACGTTCTACAGCACAGCAAGTACTGCCTCCTTCACCAGACT
			16	AAATATATAAGCGCATATAGTCAAGACATCTTGATGCCATTATGGAATTCATATACTATCAGCAAATCACTGGTTAAACCAACTTCTGCCCCTCCCAGTGCTTCAGACTGTCTGCGGCTA
			17	GATGTTCGAATCCCCACAGTTCAGAGTCAAACTTGCTCCAACTACCAGCCAGACCTGGCTATCACCCCCGGCTTCCTCTATCCTCCCGACTTCAGCTCATCTGGCCCTGAGCAGTATGAT
			18	GCTCTAATTACTAGCAACATTGTTCCTATGTACAAAGAATTTGCACGATTGTGGAATTACTTCCATAGTACCCTACTTCCAAAATATGCTACAGAGAGAAATGGACTAAATGTCATCAGT
			19	GGGCCTATTTTTGATTATAATTATGATGGGCACTTTGATCCTTATGACACAATCGATCAGTATGTAAACAATACAAAGATTCCCATCCCAACCCATTACTTTGTTGTGCTGACTAGCTGT
			20	GAGAATTCAACCAAAACTCCACTAAACTGTCCACCAGGCTCTTTGAAAGTTTTGTCTTTTATTCTCCCTCATCGTCCTGACAACTCAGAGAGCTGTGCTGACAAATCACCAGACAATCTG
			21	TGGGTTGAAGAAAGAATGCAGACTCATACAGCACGTGTTCGTGATGTGGAACTCCTTACTGGTCTGGATTTTTATTCAGCGCTCAAACAACCTCTCTCAGAAACCCTTCGATTGAAAACA
			22	TTTCTGCCTATATTTATAAACTCAGTTAAC
Aminopeptidase (AP)						Substitution	S-substitution	N-substitution	Ka	Ks	Ka/Ks value,ω	P value (Fisher)
B6EWW5	28	NKM_AP01	1	ATCATGGACCGCTGGACCTTGCAGATGGGCTTCCCGGTT	IDENTICAL	0	0	0	0	0	NA	0
aminopeptidase N			2	CTCACAGTTAATACCACTACAGGCACCATCACCCAAAAACATTTTCTGCTGGACCCAGAAAGTCCTGTTGAGCGACCCTCACAGTTCAATTACATCTGGATTGTTCCGGTCTCCTGGCTG
Gloydius brevicaudus			3	AGCACAGGAAGGGAGGCAGAGATGTACTGGCTCACGGAAACTTCAGCTCAAAATGCCAACTTCTCCATTTCTGCTGACCCTGCCCAGTGGCTGCTACTCAACATTAATGTTGTGGGCTAT
			4	TTCCGGGTAAACTATGATTTGGCAAACTGGAAGAAGCTCATGTCTCAGCTGAACGTAGACCTTCAGAAGATCCCAGTTCTCAATCGTGCTCAGATCATCGATGATGCCTTCAACCTGGCC
			5	AGAGCCAAGTACGTGGGCACCGACCTGGCCCTGACCACCACCCGCTACCTGGCCCAGGAGAGGGAGTACCTTCCTTGGGACACGGCCCTGGACAACCTGGACTACTTCCGCCTCATGTTT
			6	GACCGCAGCGAAGTCTACGGGCCAATGCAGAAGTACATCCGGAAGCAGGTCACCCCCTTGTTCGACCACTTTGGTAACGTCACCCACAACTGGACCAAAATCCCAGACGACTTGATGAAC
			7	CAGTATAACCAGATCCTGGCCATCCGCACTGCCTGCTTCTATGACGTCCCCGAGTGCAATGAACTGGCCTCCTCCTGGTTTGAGGCCTGGAAAGCCAACTCCACCGTCAACAGGATCCCG
			8	CCCAATCTGCGCTCCGCCATCTACTGCAGCGCCATCAGAACCGGCGGCCAGGAGGCCTGGGACTTCGTCTGGATGATGTTTCTCCAGCCCCAGGTGATCTCCGAGGCTGACAGGCTGCGC
			9	TCAGCCCTGACCTGCAGCCAGGTGCCCTGGCTCCTTCAGAGGTACCTTCAGTACACCCTGAACTCCTCCTTGATCCGCCGCCAGGATGCCACGTCCACCATCAACAGCATTGCCAGCAAT
			10	GTGGTGGGGCAGTCTCTGGCCTGGGATTTTGTGCGCATGAACTGGAGGACCCTCTTCCAGCAGTTTGGGGGAAGCTCCTTCTCTTTCTCCAGCCTCATCCAGTCGGTGACCAAGAGGTTT
			11	GCGTCTCCATTTGAACTTCAGCAGCTGGAGCAGTTCAAGAAAGACAACGCAGATGTGGGCTTTGGCTCCGCCACTCGGGCGCTTGAGCAGGCCCTGGAGAGGACGAAGGCCAACATCAAG
			12	TGGGTGGCAGAGAACAAGCCGCTTGTCCTGCAGTGGTTCGAGGACAAC
		NKT_AP01	14	ATCATGGACCGCTGGACCTTGCAGATGGGCTTCCCGGTT
			15	CTCACAGTTAATACCACTACAGGCACCATCACCCAAAAACATTTTCTGCTGGACCCAGAAAGTCCTGTTGAGCGACCCTCACAGTTCAATTACATCTGGATTGTTCCGGTCTCCTGGCTG
			16	AGCACAGGAAGGGAGGCAGAGATGTACTGGCTCACGGAAACTTCAGCTCAAAATGCCAACTTCTCCATTTCTGCTGACCCTGCCCAGTGGCTGCTACTCAACATTAATGTTGTGGGCTAT
			17	TTCCGGGTAAACTATGATTTGGCAAACTGGAAGAAGCTCATGTCTCAGCTGAACGTAGACCTTCAGAAGATCCCAGTTCTCAATCGTGCTCAGATCATCGATGATGCCTTCAACCTGGCC
			18	AGAGCCAAGTACGTGGGCACCGACCTGGCCCTGACCACCACCCGCTACCTGGCCCAGGAGAGGGAGTACCTTCCTTGGGACACGGCCCTGGACAACCTGGACTACTTCCGCCTCATGTTT
			19	GACCGCAGCGAAGTCTATGGGCCAATGCAGAAGTACATCCGGAAGCAGGTCACCCCCTTGTTCGACCACTTTGGTAACGTCACCCACAACTGGACCAAAATCCCAGACGACTTGATGAAC
			20	CAGTATAACCAGATCCTGGCCATCCGCACTGCCTGCTTCTATGACGTCCCCGAGTGCAATGAACTGGCCTCCTCCTGGTTTGAGGCCTGGAAAGCCAACTCCACCGTCAACAGGATCCCG
			21	CCCAATCTGCGCTCCGCCATCTACTGCAGCGCCATCAGAACCGGCGGCCAGGAGGCCTGGGACTTCGTCTGGATGATGTTTCTCCAGCCCCAGGTGATCTCCGAGGCTGACAGGCTGCGC
			22	TCAGCCCTGACCTGCAGCCAGGTGCCCTGGCTCCTTCAGAGGTACCTTCAGTACACCCTGAACTCCTCCTTGATCCGCCGCCAGGATGCCACGTCCACCATCAACAGCATTGCCAGCAAT
			23	GTGGTGGGGCAGTCTCTGGCCTGGGATTTTGTGCGCATGAACTGGAGGACCCTCTTCCAGCAGTTTGGGGGAAGCTCCTTCTCTTTCTCCAGCCTCATCCAGTCGGTGACCAAGAGGTTT
			24	GCGTCTCCATTTGAACTTCAGCAGCTGGAGCAGTTCAAGAAAGACAACGCAGATGTGGGCTTTGGCTCCGCCACTCGGGCGCTTGAGCAGGCCCTGGAGAGGACGAAGGCCAACATCAAG
			25	TGGGTGGCAGAGAACAAGCCGCTTGTCCTGCAGTGGTTCGAGGACAAC
Snake venom serine protease (SVSP)						Substitution	S-substitution	N-substitution	Ka	Ks	Ka/Ks value,ω	P value (Fisher)
Q5MCS0	29	NKM_SSP01	1	ATGGCACTGATCGGAGTGCTAGCAAACCTTCTGATACTACAGCTTTCTTACGCAATAATCCCCTTTGATCGGATCATTGGAGGTTTTGAATGTAACGAACATGAACATCGTTCCCTTGTA	IDENTICAL	0	0	0	0	0	NA	0
Serine protease harobin			2	TATTTGTATAACTCTGCAGGGTTTTTCTGCGCAGGGACCTTGCTCAACCACGAATGGGTGCTCACTGCTGCACACTGCAACAGGGAAGATATCCGGATAAAGCTTGGTGTGCATAACGTA
Hydrophis hardwickii			3	CATGTACACTATGAGGATGAGCAGATAAGGGTCCCGAAGGAGAAGTTGTGTTGTCTCAGTACCAATAACTGTACCCAATTGAGCCAAGATATCATGTTGATCAGGCTGAACAGTTCTGTT
			4	AACTATAGTGAACACATCGCACCTCTCAGCTTGCCTTCCAACGCTCCCAGGATGGGCTCATTTTGCCGTGTTATGGGCTGGGGCCTAACCACATCTCCTGAAGTGATTTATCCCAAAGTC
			5	CCTCATTGTGTTGACATTAACATACTCCATATTCCGGTGTGTCAAGCAGCTTACCCAGCAATGCCAAAGAAGAATGTATTGTGTGCAGGTATCCTGGAAGGAGAGAAAGATTCATGTCAG
			6	GGTGATTCTGGGGGACCCCTCATCTGTAATGGACAAATCCAAGGCACTGTATCTTGGGGGCGCTTTCCTTGTGCCCAACTTCTTGAACCTGGCGTCTACACCAAGGTCTTTGATTATACC
			7	AAATGGATCAAGGGTATTATTGCAGGAAATACAAACGTGATCTGCCCC
		NKT_SSP01	1	ATGGCACTGATCGGAGTGCTAGCAAACCTTCTGATACTACAGCTTTCTTACGCAATAATCCCCTTTGATCGGATCATTGGAGGTTTTGAATGTAACGAACATGAACATCGTTCCCTTGTA
			2	TATTTGTATAACTCTGCAGGGTTTTTCTGCGCAGGGACCTTGCTCAACCACGAATGGGTGCTCACTGCTGCACACTGCAACAGGGAAGATATCCGGATAAAGCTTGGTGTGCATAACGTA
			3	CATGTACACTATGAGGATGAGCAGATAAGGGTCCCGAAGGAGAAGTTGTGTTGTCTCAGTACCAATAACTGTACCCAATTGAGCCAAGATATCATGTTGATCAGGCTGAACAGTTCTGTT
			4	AACTATAGTGAACACATCGCACCTCTCAGCTTGCCTTCCAACGCTCCCAGGATGGGCTCATTTTGCCGTGTTATGGGCTGGGGCCTAACCACATCTCCTGAAGTGATTTATCCCAAAGTC
			5	CCTCATTGTGTTGACATTAACATACTCCATATTCCGGTGTGTCAAGCAGCTTACCCAGCAATGCCAAAGAAGAATGTATTGTGTGCAGGTATCCTGGAAGGAGAGAAAGATTCATGTCAG
			6	GGTGATTCTGGGGGACCCCTCATCTGTAATGGACAAATCCAAGGCACTGTATCTTGGGGGCGCTTTCCTTGTGCCCAACTTCTTGAACCTGGCGTCTACACCAAGGTCTTTGATTATACC
			7	AAATGGATCAAGGGTATTATTGCAGGAAATACAAACGTGATCTGCCCC
Waprin						Ka			Ka	Ks	Ka/Ks value,ω	P value (Fisher)
B5G6G8	30	NKM_WAP01	1	CTCCTCCTCCTTCTGGGTCTCCTCACCCTCCTGGCGGAGATGCCCCCTTCGATGGGACAAGCAGAAAAACCTGGGAGCTGTCCCAAACTCCCACCAGGCAGGATCACTATTTGCACCTTG	IDENTICAL	0	0	0	0	0	NA	0
Scuwaprin-a			2	TACTGTCGATATGACTGGCAGTGTCCTCGGAGGGAGAAGTGTTGCACTTATGGTTGCACAGCTGTCTGCAAGGATCCTGTC
Oxyuranus scutellatus scutellatus		NKT_WAP01	1	CTCCTCCTCCTTCTGGGTCTCCTCACCCTCCTGGCGGAGATGCCCCCTTCGATGGGACAAGCAGAAAAACCTGGGAGCTGTCCCAAACTCCCACCAGGCAGGATCACTATTTGCACCTTG
			2	TACTGTCGATATGACTGGCAGTGTCCTCGGAGGGAGAAGTGTTGCACTTATGGTTGCACAGCTGTCTGCAAGGATCCTGTC
Phospholipase B (PLB)						Substitution	S-substitution	N-substitution	Ka	Ks	Ka/Ks value,ω	P value (Fisher)
F8J2D3	31	NKM_PLB01	1	ATGGTCCGCTTCGGCAGCGCCTCCTCCTCGGACAATCGCCGCCAGCGGCGCTGGAGCTGGTACTGCGGGGGACTTTTACTTCTCTGGGCCGTGACAGAAACTCGAGCAGATGTTCATTAC	IDENTICAL	0	0	0	0	0	NA	0
Putative phospholipase B 81b			2	GCTACTGTATATTGGTTGAAAGCTGAAAAATCTTTTCAAATTAAGGATCTATTAGACAGGAATGGCGATGCTTATGGCTATTACAATGACACTGTACAATCTACTGGATGGGGGATACTT
Drysdalia coronoides			3	GAAATCAAAGCAGGCTATGGTAGCCAGCTCGTAAGCAATGAAATACTCATGTATGCTGCAGGTTTCTTGGAAGGCTACCTCACTGCTTCGCATATGAGTGACCATATTACAAATCTGTAT
			4	CATCAGCTGATTAAGAATGTCATCATTGAACAAAAAGTAAAAGATTTTATGCAGAAACAGGATGAGTGGACCAGGCAACAGATTAAAAATAACAAGGATGACCCCTTCTGGAGAAATGCA
			5	GGCTACATTATTGCTCAGCTGGATGGGCTGTACATGGGAAACTTGGAATGGGCTAAACGGCACAAAAGGACACCTCTCACTGAATTTGAAGTTAGTTTCCTAAATGCAATTGGAGATCTG
			6	CTTGACGTCATTCCTGCCTTATCCCCAGAGTCAAGAAACAATGATTTTCTTTCTATGTCAGAAGTTTCTAATATGTATCAATGGGATATGGGTCATTGCTCAGCTTTAATCAAGGTCCTC
			7	CCTGGATATGAGAATATCTACTTTGCTCATTCTAGTTGGTTCACATATGCTGCCACTTTGAGAATATTTAAACACTGGGACTTCAGAATTACTGACCCACAGACAAAAACAGGACGTGCC
			8	TCTTTCAGCAGTTATCCAGGCCTTTTGATTTCCCTAGATGACTTTTACATGCTTGGCAGTGGATTGATTATGTTGCAGACCACAAACAGTGTATTCAATCTTTCTCTTCTTAAACAAGTG
			9	GTACCCGAGAGCCTCCTTGCATGGGAGAGAGTCCGTATTGCCAATATGATGGCAGATTCTGGAAAGACCTGGGCCCAAACCTTTGAAAAACAGAATTCTGGTACTTACAATAACCAGTAT
			10	ATGATACTTGATACAAAAAAGATCAAATTGCGAAGAAGCATTGAAGATGGGACTCTTTATATCATTGAACAGGTTCCCAATCTTGTAGAATATTCTGATCAAACAACTATTCTCCGTAAA
			11	GGATACTGGCCTTCCTACAACATTCCTTTCCATAATGCAATTTACAATATGAGTGGATATAGAGAATATGTTCAAAAGTATGGTTTGGACTTTTCTTATGAAATGGCCCCAAGAGCAAAA
			12	ATCTTCCGACGGGACCAAGGAAAAGTAACTGATATAGAGTCCATGAAGCACATCATGAGATATAATAATTATAAGAAAGATCCATACGCAAAACACAATCCCTGCAATACCATTTGCTGT
			13	CGACAAGACTTGAACTACAAGACTCCAGTTCCAGCTGGATGCTATGATTCTAAGGTAGCAGATATCAATATGGCTGCAAAGTTTACAGTCTATGCCATCAATGGCCCACCTGTGGAGAAA
			14	GGCCTGCCTATTTTCAGTTGGGTTCATTTCAACAAGACGACGCACCAGGGTCTGCCAGAGTCATATAACTTTGATTTTGTTACTATGAAACCAGTGCTG
		NKT_PLB01	1	ATGGTCCGCTTCGGCAGCGCCTCCTCCTCGGACAATCGCCGCCAGCGGCGCTGGAGCTGGTACTGCGGGGGACTTTTACTTCTCTGGGCCGTGACAGAAACTCGAGCAGATGTTCATTAC
			2	GCTACTGTATATTGGTTGAAAGCTGAAAAATCTTTTCAAATTAAGGATCTATTAGACAGGAATGGCGATGCTTATGGCTATTACAATGACACTGTACAATCTACTGGATGGGGGATACTT
			3	GAAATCAAAGCAGGCTATGGTAGCCAGCTCGTAAGCAATGAAATACTCATGTATGCTGCAGGTTTCTTGGAAGGCTACCTCACTGCTTCGCATATGAGTGACCATATTACAAATCTGTAT
			4	CATCAGCTGATTAAGAATGTCATCATTGAACAAAAAGTAAAAGATTTTATGCAGAAACAGGATGAGTGGACCAGGCAACAGATTAAAAATAACAAGGATGACCCCTTCTGGAGAAATGCA
			5	GGCTACATTATTGCTCAGCTGGATGGGCTGTACATGGGAAACTTGGAATGGGCTAAACGGCACAAAAGGACACCTCTCACTGAATTTGAAGTTAGTTTCCTAAATGCAATTGGAGATCTG
			6	CTTGACGTCATTCCTGCCTTATCCCCAGAGTCAAGAAACAATGATTTTCTTTCTATGTCAGAAGTTTCTAATATGTATCAATGGGATATGGGTCATTGCTCAGCTTTAATCAAGGTCCTC
			7	CCTGGATATGAGAATATCTACTTTGCTCATTCTAGTTGGTTCACATATGCTGCCACTTTGAGAATATTTAAACACTGGGACTTCAGAATTACTGACCCACAGACAAAAACAGGACGTGCC
			8	TCTTTCAGCAGTTATCCAGGCCTTTTGATTTCCCTAGATGACTTTTACATGCTTGGCAGTGGATTGATTATGTTGCAGACCACAAACAGTGTATTCAATCTTTCTCTTCTTAAACAAGTG
			9	GTACCCGAGAGCCTCCTTGCATGGGAGAGAGTCCGTATTGCCAATATGATGGCAGATTCTGGAAAGACCTGGGCCCAAACCTTTGAAAAACAGAATTCTGGTACTTACAATAACCAGTAT
			10	ATGATACTTGATACAAAAAAGATCAAATTGCGAAGAAGCATTGAAGATGGGACTCTTTATATCATTGAACAGGTTCCCAATCTTGTAGAATATTCTGATCAAACAACTATTCTCCGTAAA
			11	GGATACTGGCCTTCCTACAACATTCCTTTCCATAATGCAATTTACAATATGAGTGGATATAGAGAATATGTTCAAAAGTATGGTTTGGACTTTTCTTATGAAATGGCCCCAAGAGCAAAA
			12	ATCTTCCGACGGGACCAAGGAAAAGTAACTGATATAGAGTCCATGAAGCACATCATGAGATATAATAATTATAAGAAAGATCCATACGCAAAACACAATCCCTGCAATACCATTTGCTGT
			13	CGACAAGACTTGAACTACAAGACTCCAGTTCCAGCTGGATGCTATGATTCTAAGGTAGCAGATATCAATATGGCTGCAAAGTTTACAGTCTATGCCATCAATGGCCCACCTGTGGAGAAA
			14	GGCCTGCCTATTTTCAGTTGGGTTCATTTCAACAAGACGACGCACCAGGGTCTGCCAGAGTCATATAACTTTGATTTTGTTACTATGAAACCAGTGCTG
Dipeptidylpeptidase IV (DPP IV)						Substitution	S-substitution	N-substitution	Ka	Ks	Ka/Ks value,ω	P value (Fisher)
A6MJH7	32	NKM_DPP01	1	ATGAAGACGGTACTGAAATGCTTATTAGGGCTTCTTGCACTTGGAGTTATCATTACAGCCATAGTTGTTCCAATAGTTTTGCTAACAAGGGATGATACCGATACCCGCAGAAAATTTACT	IDENTICAL	0	0	0	0	0	NA	0
venom dipeptidylpeptidase IV			2	TTGGAGGATTATCTGAATAATGATTTTCAGTACAAATCATATAATGTGCGGTGGATGTCAGGTCATGAGTATGTCTACACAAATCAGAACAATGTTTTTCTGTACAACATTGATGATGGA
Pseudechis australis			3	AAAGAGTCTATAATCTTATCAAATAACACATTAGAAGATTGGAATAATTCTGTTGCAATATTGTCACCCGACAAAAAATTTGCTCTTCTGCGATACAATTATGAGAAGGTGTGGAGGCAC
			4	TCATACACGGCATCATATCATATCTATGATCTAAATAACAGAACCATAATAACTGAGAATCCACTTCCTGAAACTATCCAGTACATATCATGGTCACCTGCCGGACACAAACTGGCTTAT
			5	GTTTACAGTAACAATATTTATGTGAAAACAACACCAAATGCCAAACCTGTGGAAATCACTGAGAATGGAGCCGAAAACAAAATTTTAAATGGATTATCAGACTGGGTATATGAAGAGGAA
			6	ATGTTTGGCACCCATTGTGCTCTGTGGTGGTCTCCAAATGGCAGTTTTTTGGCGTTTGCAGAGATTAATGACACGGAAGTTCCTCTTATTGAATATTCGTTTTATTCAGAAGATACACTG
			7	CAATATCCAAAGACCATTAAAATCCCATATCCTAAGGCAGGTGCTATAAATCCAACAATAAGACTATTTGTTGTCAATATCCTAGCCCTTCCTGAAAAAAATATCTCGAAAATTGTTGCA
			8	CCATCTAGTATAACATCAGGGGATCACTACTTGAGTGTTGTAACATGGGTGACTGATGAAAGAATTTGTCTGCAGTGGCTTAGAAGGATTCAAAACTTTTCTGTGCTCACCATCTGTGAC
			9	TACTCTAGTGGTGTGTGGCAGTGCCCAAAGGACAGGGAGCATCTTGAAGAAAGTAAAACTGGCTGGGTTGGCAGATTTCAGCCATCAGAACCCTACTTTGCTTCTGACAAAATTAGCTAC
			10	TACAGAATTATCAGTGATTCACAAGGATATAAACATATTCACTACACTGATAGCACAGGCAAAGTTAAACCTATTACAAGTGGAAAATGGGAAGTAATCGATATAGCTGCTGTAACAAAT
			11	AACAGCCTATACTTTATTAGTAATGAATTTGATGGTAGACCAGGAGGAAGACATCTTTATAAAGTGGACTTAAAACAGGACTTGAAAAAAACATGTATCACTTGTGATTCAAATGAGGAA
			12	GCATGTCAGTATTTCTCTGTATCCTTCAGCACAGATGCAAGATATTACAAACTGAATTGTTACGGTCCTGGCCTGCCCTACTTCACCTTGCAAAACAGCAGTACAGACAAAGCTATTAAG
			13	ATCCTAGAAAATAATGATAATTTGAAAAATGTATTGAAAGAAATTCAGATGCCCAGCAAAAGACTGAGAAATATTACTCTGCATGGACAAACATACTGGTATCAGATGATATTGCCTCCG
			14	AATTTCGATGAGTCAAAAAAGTATCCCTTGCTCATTGATGTATATGCAGGGCCTTGTAGTCAGAAAGCAGATGCTGCCTTCCGGATCAACTGGTCTACATATCTGGCAAGCTCCGAAGGG
			15	ATTATTGTGGCTAGCTTCGATGGTAGAGGAAGCGGCTTTCAAGGGGATAAAATTTTGCATGCCATATACCGAAGACTGGGAACCTATGAAGTTGAAGATCAGATCTCAGCAGCCAAGCTG
			16	TTTTCCGAAATGAGCTTTGTTGATAAGGACAAAATGGCTATTTGGGGCTGGTCTTATGGAGGTTATGTGACCTCCATGGTCCTTGGAGCCGGAAGTGATGTGTTCAAGTGCGGAATAGCT
			17	GTGGCACCTGTCTCACGCTGGCAATATTATGATTCTATATATACTGAACGCTACATGGGTTTGCCTGAAAAAAATGATAATCTGCATTTCTATGAGAACTCTACAGTTATGGCCAGAGCA
			18	AAAAACTTTGAATCCGTTGGCTACCTCCTGATCCATGGAACAGCAGACGATAACGTTCATTTTCAGCAAGCAGCCCAGATTTCAAAAGCTCTGGTTGATGCCCAAGTGGATTTCCAAGCA
			19	ATGTGGTATACAGATAAAGATCATGGAATCGATGGACATGCCCACAACCATATTTACCATCACATGAGTCATTTTATCAAACAGTGTTTTAAATTGCCA
		NKT_DPP01	1	ATGAAGACGGTACTGAAATGCTTATTAGGGCTTCTTGCACTTGGAGTTATCATTACAGCCATAGTTGTTCCAATAGTTTTGCTAACAAGGGATGATACCGATACCCGCAGAAAATTTACT
			2	TTGGAGGATTATCTGAATAATGATTTTCAGTACAAATCATATAATGTGCGGTGGATGTCAGGTCATGAGTATGTCTACACAAATCAGAACAATGTTTTTCTGTACAACATTGATGATGGA
			3	AAAGAGTCTATAATCTTATCAAATAACACATTAGAAGATTGGAATAATTCTGTTGCAATATTGTCACCCGACAAAAAATTTGCTCTTCTGCGATACAATTATGAGAAGGTGTGGAGGCAC
			4	TCATACACGGCATCATATCATATCTATGATCTAAATAACAGAACCATAATAACTGAGAATCCACTTCCTGAAACAATCCAGTACATATCATGGTCACCTGCCGGACACAAACTGGCTTAT
			5	GTTTACAGTAACAATATTTATGTGAAAACAACACCAAATGCCAAACCTGTGGAAATCACTGAGAATGGAGCCGAAAACAAAATTTTAAATGGATTATCAGACTGGGTATATGAAGAGGAA
			6	ATGTTTGGCACCCATTGTGCTCTGTGGTGGTCTCCAAATGGCAGTTTTTTGGCGTTTGCAGAGATTAATGACACGGAAGTTCCTCTTATTGAATATTCGTTTTATTCAGAAGATACACTG
			7	CAATATCCAAAGACCATTAAAATCCCATATCCTAAGGCAGGTGCTATAAATCCAACAATAAGACTATTTGTTGTCAATATCCTAGCCCTTCCTGAAAAAAATATCTCGAAAATTGTTGCA
			8	CCATCTAGTATAACATCAGGGGATCACTACTTGAGTGTTGTAACATGGGTGACTGATGAAAGAATTTGTCTGCAGTGGCTTAGAAGGATTCAAAACTTTTCTGTGCTCACCATCTGTGAC
			9	TACTCTAGTGGTGTGTGGCAGTGCCCAAAGGACAGGGAGCATCTTGAAGAAAGTAAAACTGGCTGGGTTGGCAGATTTCAGCCATCAGAACCCTACTTTGCTTCTGACAAAATTAGCTAC
			10	TACAGAATTATCAGTGATTCACAAGGATATAAACATATTCACTACACTGATAGCACAGGCAAAGTTAAACCTATTACAAGTGGAAAATGGGAAGTAATCAATATAGCTGCTGTAACAAAT
			11	AACAGCCTATACTTTATTAGTAATGAATTTGATGGTAGACCAGGAGGAAGACATCTTTATAAAGTGGACTTAAAACAGGACTTGAAAAAAACATGTATCACTTGTGATTCAAATGAGGAA
			12	GCATGTCAGTATTTCTCTGTATCCTTCAGCACAGATGCAAGATATTACAAACTGAATTGTTACGGTCCTGGCCTGCCCTACTTCACCTTGCAAAACAGCAGTACAGACAAAGCTATTAAG
			13	ATCCTAGAAAATAATGATAATTTGAAAAATGTATTGAAAGAAATTCAGATGCCCAGCAAAAGACTGAGAAATATTACTCTGCATGGACAAACATACTGGTATCAGATGATATTGCCTCCG
			14	AATTTCGATGAGTCAAAAAAGTATCCCTTGCTCATTGATGTATATGCAGGGCCTTGTAGTCAGAAAGCAGATGCTGCCTTCCGGATCAACTGGTCTACATATCTGGCAAGCTCCGAAGGG
			15	ATTATTGTGGCTAGCTTCGATGGTAGAGGAAGCGGCTTTCAAGGGGATAAAATTTTGCATGCCATATACCGAAGACTGGGAACCTATGAAGTTGAAGATCAGATCTCAGCAGCCAAGCTG
			16	TTTTCCGAAATGAGCTTTGTTGATAAGGACAAAATGGCTATTTGGGGCTGGTCTTATGGAGGTTATGTGACCTCCATGGTCCTTGGAGCCGGAAGTGATGTGTTCAAGTGCGGAATAGCT
			17	GTGGCACCTGTCTCACGCTGGCAATATTATGATTCTATATATACTGAACGCTACATGGGTTTGCCTGAAAAAAATGATAATCTGCATTTCTATGAGAACTCTACAGTTATGGCCAGAGCA
			18	AAAAACTTTGAATCCGTTGGCTACCTCCTGATCCATGGAACAGCAGACGATAACGTTCATTTTCAGCAAGCAGCCCAGATTTCAAAAGCTCTGGTTGATGCCCAAGTGGATTTCCAAGCA
			19	ATGTGGTATACAGATAAAGATCATGGAATCGATGGACATGCCCACAACCATATTTACCATCACATGAGTCATTTTATCAAACAGTGTTTTAAATTGCCA
Acetylcholinesterase (AChE)						Substitution	S-substitution	N-substitution	Ka	Ks	Ka/Ks value,ω	P value (Fisher)
Q92035	33	NKM_ACE01	1	ATGCCCTCCTGCCAGCCTGGCGAGATGCCTGTGCTGTGGCCTTGGTGGCTCCAGCTCCTTTGCATCCTGTCCTCTGTAGCGGTCTTGCCTGGCCGGGCAAGCGAGCTGAAAGTGGCCACC	IDENTICAL	0	0	0	0	0	NA	0
acetylcholinesterase			2	CAGACGGGCTGGGTGCGTGGCCTGAGCCTGCCAGTTCTCGATGGCCACGTCTCGGCCTTCCTAGGTGTCCCCTTTGCGGAGCCTCCCGTGGGCAGGATGCGCTTCCTGCGCCCTGAGCCC
Bungarus fasciatus			3	GTCAAGCCCTGGCAGCATGTCCTCGACGCCACTTCCTACCAGCACGCCTGCTACCAGATGGTGGACGACTCCTACCCAGGGTTCCAGGGCACGGAGATGTGGAACCCCAACCGGGGCATC
			4	AGTGAGGACTGCCTCTACCTCAATATCTGGGTGCCCTCCCCACGCCCCAGGGATGTCCCCGTCCTGGTCTGGATCTACGGAGGGGGCTTCTACAGTGGTGCTGCGTCCCTGGACGTCTAC
			5	GATGGCCGCTTCCTGACCTACACGCAGAACATCATCCTGGTCTCCCTCAGCTACCGCGTGGGGGCCTTCGGCTTTTTGGGCCTTCCGGGGAGTCCAGAGGCACCGGGGAACATGGGGCTG
			6	CTGGACCAGCGCTTGGCCCTGCAGTGGATCCAGAACAACATCCAGCATTTTGGGGGCAATCCGAGGGCGGTCACCATCTTTGGGGAGAGCGCCGGGGCCGCCTCGGTGGGCATGCACCTG
			7	CTTTCCACCCAGAGCCGCACCCTCTTCCAGCGGGCCATTCTGCAGAGCGGCGCCCCCAACGCACCGTGGGCCACCATCACGCCTGCCGAAAGCCGGCGCCGGGCGGCCCTTCTGGGAAAG
			8	CAGCTGGGCTGCCACTTCAACAACGATTCGGAGCTGGTTAGTTGCTTGCGCTCGAAAACCCCCCAGGAGCTGATTGCCAAGGAGTGGTCCGTCCTGCCCTACAAGAGCATTTTCCGCTTC
			9	CCCTTCGTCCCGGTCATTGATGGGGACTTCTTTCCAGACACCCCTGAGGCCATGCTGGGCTCGGGCAACTTCAAGGAGACCCAGTTGCTGCTGGGCGTGGTGAAAGACGAGGGCTCCTAC
			10	TTCCTGATCTATGGGTTGCCCGGCTTCAGCAAGGACAACGAGAGCCTCATCAACCAGGCCGACTTCCTGGAAGGGGTGCGGATGGGCGTGCCACATGCCAACGACATCGCCACCGAGGCT
			11	GTGGTGCTGCAGTACACTGACTGGCAGGACCAGGACAATGGGGAGAAGAACCGGGAGGCTCTGGATGACATCGTGGGGGACCACAACGTCATCTGCCCGGTTGTGCAGTTTGCCAATGAC
			12	TACACCAAGCGCAACAACAAGGTGTATGCCTACCTGTTTGACCACCGGGCTTCCAACCTCCCCTGGCCCCCCTGGATGGGGGTCCCCCATGGCTACGAGATCGAGTTTGTCTTTGGATTG
			13	CCCCTGAATGACAGCCTGAACTACACGCCCCAAGAGAAGGAGCTGAGCCGCAGGATGATGCGCTACTGGGTCAACTTTGCCCGGACAGGGAACCCCACAGACCCTGCCGATAAGAACGGG
			14	GCCTGGCCCACCTACACTGCCTCCCGGCCGCAGTATGTCCAGCTCAACACCCAGCCGCTGGCCATCCACCACAGCCTGCGGGCCCAGATCTGCGCCTTCTGGAACCACTTCCTCCCCAAA
			15	CTGCTGAACGCGACAGTCGATCCCCCCCGCGCCGATCTCAGACGCCGTTCCACCCGG
		NKT_ACE01	1	ATGCCCTCCTGCCAGCCTGGCGAGATGCCTGTGCTGTGGCCTTGGTGGCTCCAGCTCCTTTGCATCCTGTCCTCTGTAGCGGTCTTGCCTGGCCGGGCAAGCGAGCTGAAAGTGGCCACC
			2	CAGACGGGCTGGGTGCGTGGCCTGAGCCTGCCAGTTCTCGATGGCCACGTCTCGGCCTTCCTAGGTGTCCCCTTTGCGGAGCCTCCCGTGGGCAGGATGCGCTTCCTGCGCCCTGAGCCC
			3	GTCAAGCCCTGGCAGCATGTCCTCGACGCCACTTCCTACCAGCACGCCTGCTACCAGATGGTGGACGACTCCTACCCAGGGTTCCAGGGCACGGAGATGTGGAACCCCAACCGGGGCATC
			4	AGTGAGGACTGCCTCTACCTCAATATCTGGGTGCCCTCCCCACGCCCCAGGGATGTCCCCGTCCTGGTCTGGATCTACGGAGGGGGCTTCTACAGTGGTGCTGCGTCCCTGGACGTCTAC
			5	GATGGCCGCTTCCTGACCTACACGCAGAACATCATCCTGGTCTCCCTCAGCTACCGCGTGGGGGCCTTCGGCTTTTTGGGCCTTCCGGGGAGTCCAGAGGCACCGGGGAACATGGGGCTG
			6	CTGGACCAGCGCTTGGCCCTGCAGTGGATCCAGAACAACATCCAGCATTTTGGGGGCAATCCGAGGGCGGTCACCATCTTTGGGGAGAGCGCCGGGGCCGCCTCGGTGGGCATGCACCTG
			7	CTTTCCACCCAGAGCCGCACCCTCTTCCAGCGGGCCATTCTGCAGAGCGGCGCCCCCAACGCACCGTGGGCCACCATCACGCCTGCCGAAAGCCGGCGCCGGGCGGCCCTTCTGGGAAAG
			8	CAGCTGGGCTGCCACTTCAACAACGATTCGGAGCTGGTTAGTTGCTTGCGCTCGAAAACCCCCCAGGAGCTGATTGCCAAGGAGTGGTCCGTCCTGCCCTACAAGAGCATTTTCCGCTTC
			9	CCCTTCGTCCCGGTCATTGATGGGGACTTCTTTCCAGACACCCCTGAGGCCATGCTGGGCTCGGGCAACTTCAAGGAGACCCAGTTGCTGCTGGGCGTGGTGAAAGACGAGGGCTCCTAC
			10	TTCCTGATCTATGGGTTGCCCGGCTTCAGCAAGGACAACGAGAGCCTCATCAACCAGGCCGACTTCCTGGAAGGGGTGCGGATGGGCGTGCCACATGCCAACGACATCGCCACCGAGGCT
			11	GTGGTGCTGCAGTACACTGACTGGCAGGACCAGGACAATGGGGAGAAGAACCGGGAGGCTCTGGATGACATCGTGGGGGACCACAACGTCATCTGCCCGGTTGTGCAGTTTGCCAATGAC
			12	TACACCAAGCGCAACAACAAGGTGTATGCCTACCTGTTTGACCACCGGGCTTCCAACCTCCCCTGGCCCCCCTGGATGGGGGTCCCCCATGGCTACGAGATCGAGTTTGTCTTTGGATTG
			13	CCCCTGAATGACAGCCTGAACTACACGCCCCAAGAGAAGGAGCTGAGCCGCAGGATGATGCGCTACTGGGTCAACTTTGCCCGGACAGGGAACCCCACAGACCCTGCCGATAAGAACGGG
			14	GCCTGGCCCACCTACACTGCCTCCCGGCCGCAGTATGTCCAGCTCAACACCCAGCCGCTGGCCATCCACCACAGCCTGCGGGCCCAGATCTGCGCCTTCTGGAACCACTTCCTCCCCAAA
			15	CTGCTGAACGCGACAGTCGATCCCCCCCGCGCCGATCTCAGACGCCGTTCCACCCGG
		IDENTICAL (24 comparison pairs @ 73%)
		<2% DIFFER (5 comparison pairs @ 15%)
		2-5% DIFFER (3 comparison pairs @ 9%)
		>5% DIFFER (1 comparison pairs @ 3%)
		Novel transcripts identified from Malaysian Naja kaouthia (NK-M) and is the first revealed for Naja kaouthia species
		Novel transcripts identified from Thai Naja kaouthia (NK-T) and is the first revealed for Naja kaouthia species
